# Supplementary material for: [4-(2-tert-But­oxy-2-oxoeth­oxy)naph­thalen-1-yl]diphenyl­sulfonium trifluoro­methane­sulfonate
Source: Acta Crystallogr Sect E Struct Rep Online. 2012 May 19;68(Pt 6):o1822. doi: 10.1107/S1600536812022167 (PMC3379396; doi:10.1107/S1600536812022167)
Supplement: Supplementary file 1 [file e-68-o1822-sup1.cif]

##############################################################################
#                                                                            #
# This CIF contains the data in a paper accepted for publication in          #
# Acta Crystallographica Section E. It conforms to the requirements of       #
# Notes for Authors for Acta Crystallographica Section E, and has been       #
# peer reviewed under the auspices of the IUCr Commission on Journals.       #
#                                                                            #
# Full details of the Crystallographic Information File format               #
# are given in the paper "The Crystallographic Information File (CIF):       #
# a New Standard Archive File for Crystallography" by S. R. Hall, F. H.      #
# Allen and I. D. Brown [Acta Cryst. (1991), A47, 655-685].                  #
#                                                                            #
# The current version of the core CIF dictionary is obtainable from          #
# ftp://ftp.iucr.org/pub/cif_core.dic.                                       #
#                                                                            #
# Software is freely available for graphical display of the structure(s)     #
# in this CIF. For information consult the CIF software page                 #
# http://www.iucr.org/resources/cif/software.                                #
#                                                                            #
# This file may be used for bona fide research purposes within the           #
# scientific community so long as proper attribution is given to the journal # 
# article from which it was obtained.                                        #
#                                                                            #
##############################################################################
data_global
_audit_creation_method     'WinGX routine CIF_UPDATE'
_audit_conform_dict_name     cif_core.dic
_audit_conform_dict_version     2.4
_journal_data_validation_number     ?
_journal_date_recd_electronic     2012-05-12
_journal_date_accepted     2012-05-16
_journal_name_full     'Acta Crystallographica, Section E'
_journal_year     2012
_journal_volume     68
_journal_issue      6
_journal_page_first     o1822
_journal_page_last     o1822
_journal_paper_category     QO
_journal_paper_doi     10.1107/S1600536812022167
_journal_coeditor_code     TK5097
_publ_contact_author_name     'Sung Kwon Kang'
_publ_contact_author_address
;
Department of Chemistry
Chungnam National University
Daejeon 305-764
Republic of Korea
;
_publ_contact_author_email     skkang@cnu.ac.kr
_publ_contact_author_fax      8E307(4)
_publ_contact_author_phone      8E307(4)
_publ_section_title
;
[4-(2-<i>tert</i>-Butoxy-2-oxoethoxy)naphthalen-1-yl]diphenylsulfonium
trifluoromethanesulfonate
;
loop_
    _publ_author_name
    _publ_author_address
    'Kang, Sung Kwon'
;
Department of Chemistry,
Chungnam National University,
Daejeon 305-764,
Republic of Korea
;
    'Jang, Siyoung'
;
Department of Chemistry,
Chungnam National University,
Daejeon 305-764,
Republic of Korea
;
_publ_section_synopsis     .
data_I
_audit_creation_method     'WinGX routine CIF_UPDATE'
_chemical_name_systematic
;
[4-(2-<i>tert</i>-Butoxy-2-oxoethoxy)naphthalen-1-yl]diphenylsulfonium
trifluoromethanesulfonate
;
_chemical_formula_moiety     'C28 H27 O3 S +, C F3 O3 S -'
_chemical_formula_sum     'C29 H27 F3 O6 S2'
_chemical_formula_iupac     'C28 H27 O3 S +, C F3 O3 S -'
_chemical_formula_weight     592.63
_symmetry_cell_setting     monoclinic
_symmetry_space_group_name_H-M     'P 21/c'
_symmetry_space_group_name_Hall     '-P 2ybc'
loop_
    _symmetry_equiv_pos_as_xyz
    'x, y, z'
    '-x, y+1/2, -z+1/2'
    '-x, -y, -z'
    'x, -y-1/2, z-1/2'
_cell_length_a     10.8944(2)
_cell_length_b     17.2170(4)
_cell_length_c     15.6759(2)
_cell_angle_alpha     90
_cell_angle_beta     102.8340(10)
_cell_angle_gamma     90
_cell_volume     2866.85(9)
_cell_formula_units_Z     4
_cell_measurement_reflns_used     8179
_cell_measurement_theta_min     2.25
_cell_measurement_theta_max     21.03
_cell_measurement_temperature     296(2)
_exptl_crystal_description     block
_exptl_crystal_colour     colourless
_exptl_crystal_size_max     0.2
_exptl_crystal_size_mid     0.2
_exptl_crystal_size_min     0.18
_exptl_crystal_density_diffrn     1.373
_exptl_crystal_density_method     'not measured'
_exptl_crystal_F_000     1232
_exptl_absorpt_coefficient_mu     0.246
_exptl_absorpt_correction_type     multi-scan
_exptl_absorpt_process_details     '(SADABS; Bruker, 2002)'
_exptl_absorpt_correction_T_min     0.948
_exptl_absorpt_correction_T_max     0.955
_exptl_special_details     ?
_diffrn_ambient_temperature     296(2)
_diffrn_radiation_type     MoK\a
_diffrn_radiation_wavelength     0.71073
_diffrn_radiation_monochromator     graphite
_diffrn_measurement_device_type     'Bruker SMART CCD area-detector'
_diffrn_measurement_method     '\f and \w scans'
_diffrn_reflns_number     54159
_diffrn_reflns_av_R_equivalents     0.0525
_diffrn_reflns_theta_min     1.78
_diffrn_reflns_theta_max     28.3
_diffrn_reflns_theta_full     28.3
_diffrn_measured_fraction_theta_max     0.999
_diffrn_measured_fraction_theta_full     0.999
_diffrn_reflns_limit_h_min     -14
_diffrn_reflns_limit_h_max     14
_diffrn_reflns_limit_k_min     -22
_diffrn_reflns_limit_k_max     22
_diffrn_reflns_limit_l_min     -20
_diffrn_reflns_limit_l_max     20
_refine_special_details
;
Refinement of <i>F</i>^2^ against ALL reflections. The weighted <i>R</i>-factor
<i>wR</i> and goodness of fit <i>S</i> are based on <i>F</i>^2^, conventional
<i>R</i>-factors <i>R</i> are based on <i>F</i>, with <i>F</i> set to zero for
negative <i>F</i>^2^. The threshold expression of <i>F</i>^2^ >
2\s(<i>F</i>^2^) is used only for calculating <i>R</i>-factors(gt) <i>etc</i>.
and is not relevant to the choice of reflections for refinement.
<i>R</i>-factors based on <i>F</i>^2^ are statistically about twice as large
as those based on <i>F</i>, and <i>R</i>- factors based on ALL data will be
even larger.
;
_reflns_number_total     7117
_reflns_number_gt     4143
_reflns_threshold_expression     >2\s(I)
_refine_ls_structure_factor_coef     Fsqd
_refine_ls_matrix_type     full
_refine_ls_R_factor_all     0.0952
_refine_ls_R_factor_gt     0.0606
_refine_ls_wR_factor_ref     0.2137
_refine_ls_goodness_of_fit_ref     0.989
_refine_ls_restrained_S_all     0.989
_refine_ls_number_reflns     7117
_refine_ls_number_parameters     386
_refine_ls_number_restraints     2
_refine_ls_hydrogen_treatment     constr
_refine_ls_weighting_scheme     calc
_refine_ls_weighting_details
                 'calc w=1/[\s^2^(Fo^2^)+(0.1305P)^2^] where P=(Fo^2^+2Fc^2^)/3'
_atom_sites_solution_hydrogens     geom
_atom_sites_solution_primary     direct
_atom_sites_solution_secondary     difmap
_refine_ls_shift/su_max     0
_refine_ls_shift/su_mean     0
_refine_diff_density_max     1.002
_refine_diff_density_min     -0.519
_refine_ls_extinction_method     none
loop_
    _atom_type_symbol
    _atom_type_description
    _atom_type_scat_dispersion_real
    _atom_type_scat_dispersion_imag
    _atom_type_scat_source
    C C 0.0033 0.0016 'International Tables Vol C Tables 4.2.6.8 and 6.1.1.4'
    H H 0 0 'International Tables Vol C Tables 4.2.6.8 and 6.1.1.4'
    O O 0.0106 0.006 'International Tables Vol C Tables 4.2.6.8 and 6.1.1.4'
    F F 0.0171 0.0103 'International Tables Vol C Tables 4.2.6.8 and 6.1.1.4'
    S S 0.1246 0.1234 'International Tables Vol C Tables 4.2.6.8 and 6.1.1.4'
_computing_data_collection     'SMART (Bruker, 2002)'
_computing_cell_refinement     'SAINT (Bruker, 2002)'
_computing_data_reduction     'SAINT (Bruker, 2002)'
_computing_structure_solution     'SHELXS97 (Sheldrick, 2008)'
_computing_structure_refinement     'SHELXL97 (Sheldrick, 2008)'
_computing_molecular_graphics     'ORTEP-3 for Windows (Farrugia, 1997)'
_computing_publication_material     'WinGX (Farrugia, 1999)'
loop_
    _atom_site_type_symbol
    _atom_site_label
    _atom_site_fract_x
    _atom_site_fract_y
    _atom_site_fract_z
    _atom_site_U_iso_or_equiv
    _atom_site_adp_type
    _atom_site_calc_flag
    _atom_site_refinement_flags
    _atom_site_occupancy
    _atom_site_disorder_assembly
    _atom_site_disorder_group
    S S1 0.51134(6) 0.58122(4) 0.25392(4) 0.0433(2) Uani d . 1 . .
    C C2 0.5691(2) 0.48539(13) 0.24627(16) 0.0423(5) Uani d . 1 . .
    C C3 0.6624(2) 0.45595(15) 0.30911(16) 0.0459(6) Uani d . 1 . .
    H H3 0.6951 0.4852 0.3588 0.055 Uiso calc R 1 . .
    C C4 0.7102(2) 0.38210(14) 0.30021(16) 0.0470(6) Uani d . 1 . .
    H H4 0.7738 0.3621 0.3444 0.056 Uiso calc R 1 . .
    C C5 0.6643(2) 0.33901(14) 0.22702(16) 0.0420(5) Uani d . 1 . .
    C C6 0.5652(2) 0.36839(14) 0.15857(15) 0.0421(5) Uani d . 1 . .
    C C7 0.5173(3) 0.32518(16) 0.08237(17) 0.0541(7) Uani d . 1 . .
    H H7 0.5494 0.276 0.076 0.065 Uiso calc R 1 . .
    C C8 0.4246(3) 0.35455(18) 0.01797(19) 0.0667(8) Uani d . 1 . .
    H H8 0.3942 0.3256 -0.0323 0.08 Uiso calc R 1 . .
    C C9 0.3747(3) 0.42793(18) 0.02682(19) 0.0670(9) Uani d . 1 . .
    H H9 0.31 0.447 -0.0172 0.08 Uiso calc R 1 . .
    C C10 0.4193(3) 0.47162(16) 0.09856(18) 0.0577(7) Uani d . 1 . .
    H H10 0.3863 0.5209 0.1027 0.069 Uiso calc R 1 . .
    C C11 0.5162(2) 0.44323(14) 0.16789(15) 0.0419(5) Uani d . 1 . .
    O O12 0.70423(17) 0.26675(10) 0.21223(11) 0.0547(5) Uani d . 1 . .
    C C13 0.8178(3) 0.23953(18) 0.26762(17) 0.0567(7) Uani d . 1 . .
    H H13A 0.8795 0.281 0.2763 0.068 Uiso calc R 1 . .
    H H13B 0.8507 0.197 0.2388 0.068 Uiso calc R 1 . .
    C C14 0.8005(3) 0.21225(15) 0.35539(18) 0.0524(6) Uani d . 1 . .
    O O15 0.91239(17) 0.20395(12) 0.40756(12) 0.0601(5) Uani d . 1 A .
    C C16 0.9319(3) 0.1729(2) 0.49902(19) 0.0689(9) Uani d D 1 . .
    C C17 1.0716(6) 0.1585(9) 0.5257(5) 0.103(3) Uani d PD 0.712(18) A 1
    H H17A 1.0937 0.1163 0.4921 0.154 Uiso calc PR 0.712(18) A 1
    H H17B 1.0941 0.1456 0.5868 0.154 Uiso calc PR 0.712(18) A 1
    H H17C 1.116 0.2045 0.5153 0.154 Uiso calc PR 0.712(18) A 1
    C C18 0.8890(9) 0.2344(8) 0.5518(6) 0.102(3) Uani d P 0.712(18) A 1
    H H18A 0.8001 0.2423 0.5312 0.154 Uiso calc PR 0.712(18) A 1
    H H18B 0.9327 0.2819 0.5461 0.154 Uiso calc PR 0.712(18) A 1
    H H18C 0.9064 0.219 0.6121 0.154 Uiso calc PR 0.712(18) A 1
    C C19 0.8578(12) 0.0967(6) 0.5022(6) 0.104(3) Uani d P 0.712(18) A 1
    H H19A 0.7691 0.107 0.4844 0.156 Uiso calc PR 0.712(18) A 1
    H H19B 0.8767 0.0766 0.5608 0.156 Uiso calc PR 0.712(18) A 1
    H H19C 0.8814 0.0593 0.4634 0.156 Uiso calc PR 0.712(18) A 1
    C C17A 1.0694(16) 0.2040(12) 0.5313(14) 0.099(6) Uani d PD 0.288(18) A 2
    H H17D 1.1222 0.1825 0.4958 0.149 Uiso calc PR 0.288(18) A 2
    H H17E 1.1009 0.1891 0.5912 0.149 Uiso calc PR 0.288(18) A 2
    H H17F 1.0694 0.2596 0.5268 0.149 Uiso calc PR 0.288(18) A 2
    C C18A 0.853(3) 0.204(2) 0.555(2) 0.121(9) Uani d P 0.288(18) A 2
    H H18D 0.8686 0.2581 0.5645 0.181 Uiso calc PR 0.288(18) A 2
    H H18E 0.8715 0.177 0.6104 0.181 Uiso calc PR 0.288(18) A 2
    H H18F 0.7656 0.1958 0.5275 0.181 Uiso calc PR 0.288(18) A 2
    C C19A 0.931(3) 0.0877(13) 0.4806(15) 0.111(6) Uani d P 0.288(18) A 2
    H H19D 0.9808 0.0773 0.4386 0.167 Uiso calc PR 0.288(18) A 2
    H H19E 0.8459 0.0709 0.4576 0.167 Uiso calc PR 0.288(18) A 2
    H H19F 0.965 0.0601 0.5338 0.167 Uiso calc PR 0.288(18) A 2
    O O20 0.7012(2) 0.20044(15) 0.37241(16) 0.0819(7) Uani d . 1 . .
    C C21 0.6324(2) 0.64392(14) 0.23265(15) 0.0429(5) Uani d . 1 . .
    C C22 0.7429(2) 0.61663(16) 0.21445(17) 0.0506(6) Uani d . 1 . .
    H H22 0.7567 0.5636 0.2106 0.061 Uiso calc R 1 . .
    C C23 0.8317(3) 0.66926(18) 0.2022(2) 0.0638(8) Uani d . 1 . .
    H H23 0.906 0.652 0.1887 0.077 Uiso calc R 1 . .
    C C24 0.8110(3) 0.74818(19) 0.2099(2) 0.0663(8) Uani d . 1 . .
    H H24 0.8726 0.7836 0.2033 0.08 Uiso calc R 1 . .
    C C25 0.6996(3) 0.77424(17) 0.2272(2) 0.0627(8) Uani d . 1 . .
    H H25 0.6859 0.8272 0.2319 0.075 Uiso calc R 1 . .
    C C26 0.6086(3) 0.72214(15) 0.23744(18) 0.0541(7) Uani d . 1 . .
    H H26 0.5321 0.7394 0.2475 0.065 Uiso calc R 1 . .
    C C27 0.5201(2) 0.59711(14) 0.36753(16) 0.0445(6) Uani d . 1 . .
    C C28 0.6304(3) 0.61895(15) 0.42591(18) 0.0526(6) Uani d . 1 . .
    H H28 0.7051 0.6245 0.407 0.063 Uiso calc R 1 . .
    C C29 0.6276(3) 0.63210(18) 0.51133(19) 0.0628(8) Uani d . 1 . .
    H H29 0.7004 0.6474 0.5509 0.075 Uiso calc R 1 . .
    C C30 0.5158(3) 0.6227(2) 0.5391(2) 0.0728(9) Uani d . 1 . .
    H H30 0.5143 0.6307 0.5975 0.087 Uiso calc R 1 . .
    C C31 0.4080(3) 0.6016(2) 0.4807(2) 0.0740(9) Uani d . 1 . .
    H H31 0.3334 0.5964 0.4997 0.089 Uiso calc R 1 . .
    C C32 0.4086(3) 0.58824(17) 0.39439(19) 0.0583(7) Uani d . 1 . .
    H H32 0.3353 0.5735 0.3549 0.07 Uiso calc R 1 . .
    S S33 0.08006(9) 0.48351(5) 0.27300(7) 0.0775(3) Uani d . 1 . .
    O O34 0.0972(4) 0.56387(19) 0.2559(3) 0.1537(16) Uani d . 1 . .
    O O35 0.1986(3) 0.44518(19) 0.2888(2) 0.1282(12) Uani d . 1 . .
    O O36 -0.0239(4) 0.4482(4) 0.2255(3) 0.214(3) Uani d . 1 . .
    C C37 0.0488(4) 0.4912(3) 0.3778(3) 0.0975(13) Uani d . 1 . .
    F F38 0.1375(2) 0.5149(2) 0.44055(19) 0.1437(12) Uani d . 1 . .
    F F39 -0.0574(2) 0.5243(2) 0.3812(2) 0.1429(11) Uani d . 1 . .
    F F40 0.0294(4) 0.4167(3) 0.4097(2) 0.1917(17) Uani d . 1 . .
loop_
    _atom_site_aniso_label
    _atom_site_aniso_U_11
    _atom_site_aniso_U_22
    _atom_site_aniso_U_33
    _atom_site_aniso_U_12
    _atom_site_aniso_U_13
    _atom_site_aniso_U_23
    S1 0.0412(3) 0.0396(3) 0.0465(4) -0.0011(2) 0.0040(2) 0.0010(3)
    C2 0.0430(13) 0.0356(12) 0.0466(13) -0.0031(10) 0.0065(10) 0.0002(10)
    C3 0.0491(14) 0.0419(13) 0.0426(13) -0.0056(11) 0.0014(11) 0.0001(11)
    C4 0.0450(13) 0.0427(13) 0.0469(14) 0.0015(11) -0.0030(11) 0.0044(11)
    C5 0.0421(12) 0.0378(13) 0.0453(13) -0.0015(10) 0.0079(10) 0.0032(10)
    C6 0.0414(12) 0.0416(13) 0.0421(13) -0.0056(10) 0.0066(10) 0.0032(10)
    C7 0.0621(16) 0.0488(15) 0.0473(15) -0.0019(12) 0.0031(12) -0.0049(12)
    C8 0.076(2) 0.0631(19) 0.0499(16) -0.0016(16) -0.0104(14) -0.0082(14)
    C9 0.0669(19) 0.0662(19) 0.0541(17) 0.0062(15) -0.0157(14) -0.0019(14)
    C10 0.0559(16) 0.0484(15) 0.0584(17) 0.0051(12) -0.0093(13) -0.0002(12)
    C11 0.0392(12) 0.0417(13) 0.0423(13) -0.0045(10) 0.0035(10) 0.0022(10)
    O12 0.0602(11) 0.0473(10) 0.0507(10) 0.0109(8) -0.0002(8) -0.0016(8)
    C13 0.0539(16) 0.0595(17) 0.0544(16) 0.0171(13) 0.0073(13) 0.0041(13)
    C14 0.0495(15) 0.0458(15) 0.0595(17) 0.0053(12) 0.0073(12) 0.0034(12)
    O15 0.0485(10) 0.0819(14) 0.0478(10) 0.0098(9) 0.0060(8) 0.0034(9)
    C16 0.0629(19) 0.093(2) 0.0461(16) 0.0036(17) 0.0016(14) 0.0035(16)
    C17 0.068(4) 0.159(10) 0.074(4) 0.037(5) 0.003(3) 0.040(5)
    C18 0.124(7) 0.129(9) 0.064(4) 0.001(5) 0.042(4) -0.015(5)
    C19 0.118(7) 0.096(5) 0.083(5) -0.001(5) -0.008(4) 0.037(4)
    C17A 0.108(12) 0.085 0.078(9) 0.034(9) -0.039(8) 0.006(10)
    C18A 0.147 0.13(2) 0.110(15) 0.041(16) 0.085(12) 0.053(16)
    C19A 0.148 0.082(11) 0.084(12) 0.018(14) -0.016(13) 0.027(9)
    O20 0.0509(12) 0.1047(19) 0.0872(16) -0.0037(12) 0.0089(11) 0.0329(14)
    C21 0.0425(12) 0.0428(13) 0.0413(13) 0.0002(10) 0.0045(10) 0.0051(10)
    C22 0.0498(14) 0.0498(15) 0.0515(15) 0.0054(12) 0.0101(12) 0.0065(12)
    C23 0.0485(15) 0.069(2) 0.076(2) 0.0074(14) 0.0190(14) 0.0216(16)
    C24 0.0543(17) 0.0652(19) 0.075(2) -0.0119(15) 0.0048(14) 0.0228(16)
    C25 0.0677(19) 0.0427(15) 0.076(2) -0.0025(13) 0.0129(16) 0.0092(14)
    C26 0.0519(15) 0.0427(14) 0.0671(18) 0.0037(12) 0.0119(13) 0.0025(13)
    C27 0.0442(13) 0.0413(13) 0.0470(14) -0.0007(10) 0.0081(10) -0.0010(11)
    C28 0.0483(14) 0.0549(16) 0.0528(16) 0.0001(12) 0.0072(12) -0.0024(13)
    C29 0.0693(19) 0.0636(19) 0.0516(17) -0.0022(15) 0.0049(14) -0.0032(14)
    C30 0.090(2) 0.077(2) 0.0558(18) -0.0108(18) 0.0252(17) -0.0032(16)
    C31 0.073(2) 0.086(2) 0.072(2) -0.0180(18) 0.0340(18) -0.0019(18)
    C32 0.0518(16) 0.0643(18) 0.0603(17) -0.0156(13) 0.0155(13) -0.0022(14)
    S33 0.0737(6) 0.0603(5) 0.0935(7) 0.0028(4) 0.0081(5) 0.0009(4)
    O34 0.167(4) 0.087(2) 0.224(4) 0.043(2) 0.078(3) 0.067(2)
    O35 0.131(3) 0.111(2) 0.144(3) 0.054(2) 0.033(2) -0.014(2)
    O36 0.162(4) 0.366(7) 0.116(3) -0.150(4) 0.033(2) -0.112(4)
    C37 0.063(2) 0.115(3) 0.109(3) -0.013(2) 0.007(2) -0.020(3)
    F38 0.0843(17) 0.229(4) 0.108(2) -0.0313(19) 0.0021(15) -0.039(2)
    F39 0.0711(16) 0.225(4) 0.135(2) 0.0091(19) 0.0277(15) -0.024(2)
    F40 0.206(4) 0.224(4) 0.144(3) -0.043(3) 0.036(3) 0.059(3)
_geom_special_details
;
All s.u.'s (except the s.u. in the dihedral angle between two l.s. planes) are
estimated using the full covariance matrix. The cell s.u.'s are taken into
account individually in the estimation of s.u.'s in distances, angles and
torsion angles; correlations between s.u.'s in cell parameters are only used
when they are defined by crystal symmetry. An approximate (isotropic)
treatment of cell s.u.'s is used for estimating s.u.'s involving l.s. planes.
;
loop_
    _geom_bond_atom_site_label_1
    _geom_bond_atom_site_label_2
    _geom_bond_site_symmetry_2
    _geom_bond_distance
    _geom_bond_publ_flag
    S1 C2 . 1.779(2) ?
    S1 C27 . 1.783(3) ?
    S1 C21 . 1.792(2) ?
    C2 C3 . 1.347(3) ?
    C2 C11 . 1.433(3) ?
    C3 C4 . 1.393(4) ?
    C3 H3 . 0.93 ?
    C4 C5 . 1.365(3) ?
    C4 H4 . 0.93 ?
    C5 O12 . 1.355(3) ?
    C5 C6 . 1.434(3) ?
    C6 C7 . 1.406(3) ?
    C6 C11 . 1.415(3) ?
    C7 C8 . 1.357(4) ?
    C7 H7 . 0.93 ?
    C8 C9 . 1.394(4) ?
    C8 H8 . 0.93 ?
    C9 C10 . 1.351(4) ?
    C9 H9 . 0.93 ?
    C10 C11 . 1.423(3) ?
    C10 H10 . 0.93 ?
    O12 C13 . 1.423(3) ?
    C13 C14 . 1.505(4) ?
    C13 H13A . 0.97 ?
    C13 H13B . 0.97 ?
    C14 O20 . 1.188(3) ?
    C14 O15 . 1.317(3) ?
    O15 C16 . 1.500(3) ?
    C16 C18A . 1.46(3) ?
    C16 C18 . 1.482(12) ?
    C16 C19A . 1.50(2) ?
    C16 C17 . 1.507(7) ?
    C16 C19 . 1.547(10) ?
    C16 C17A . 1.565(15) ?
    C17 H17A . 0.96 ?
    C17 H17B . 0.96 ?
    C17 H17C . 0.96 ?
    C18 H18A . 0.96 ?
    C18 H18B . 0.96 ?
    C18 H18C . 0.96 ?
    C19 H19A . 0.96 ?
    C19 H19B . 0.96 ?
    C19 H19C . 0.96 ?
    C17A H17D . 0.96 ?
    C17A H17E . 0.96 ?
    C17A H17F . 0.96 ?
    C18A H18D . 0.96 ?
    C18A H18E . 0.96 ?
    C18A H18F . 0.96 ?
    C19A H19D . 0.96 ?
    C19A H19E . 0.96 ?
    C19A H19F . 0.96 ?
    C21 C26 . 1.377(3) ?
    C21 C22 . 1.380(4) ?
    C22 C23 . 1.370(4) ?
    C22 H22 . 0.93 ?
    C23 C24 . 1.387(4) ?
    C23 H23 . 0.93 ?
    C24 C25 . 1.376(4) ?
    C24 H24 . 0.93 ?
    C25 C26 . 1.373(4) ?
    C25 H25 . 0.93 ?
    C26 H26 . 0.93 ?
    C27 C32 . 1.379(4) ?
    C27 C28 . 1.391(4) ?
    C28 C29 . 1.365(4) ?
    C28 H28 . 0.93 ?
    C29 C30 . 1.391(5) ?
    C29 H29 . 0.93 ?
    C30 C31 . 1.368(5) ?
    C30 H30 . 0.93 ?
    C31 C32 . 1.374(4) ?
    C31 H31 . 0.93 ?
    C32 H32 . 0.93 ?
    S33 O36 . 1.354(3) ?
    S33 O35 . 1.422(3) ?
    S33 O34 . 1.429(3) ?
    S33 C37 . 1.755(5) ?
    C37 F38 . 1.282(4) ?
    C37 F39 . 1.302(5) ?
    C37 F40 . 1.409(5) ?
loop_
    _geom_angle_atom_site_label_1
    _geom_angle_atom_site_label_2
    _geom_angle_atom_site_label_3
    _geom_angle_site_symmetry_1
    _geom_angle_site_symmetry_3
    _geom_angle
    _geom_angle_publ_flag
    C2 S1 C27 . . 105.56(11) ?
    C2 S1 C21 . . 105.10(11) ?
    C27 S1 C21 . . 102.43(11) ?
    C3 C2 C11 . . 122.0(2) ?
    C3 C2 S1 . . 121.34(19) ?
    C11 C2 S1 . . 116.53(18) ?
    C2 C3 C4 . . 120.6(2) ?
    C2 C3 H3 . . 119.7 ?
    C4 C3 H3 . . 119.7 ?
    C5 C4 C3 . . 120.3(2) ?
    C5 C4 H4 . . 119.8 ?
    C3 C4 H4 . . 119.8 ?
    O12 C5 C4 . . 124.9(2) ?
    O12 C5 C6 . . 114.4(2) ?
    C4 C5 C6 . . 120.8(2) ?
    C7 C6 C11 . . 119.5(2) ?
    C7 C6 C5 . . 121.7(2) ?
    C11 C6 C5 . . 118.9(2) ?
    C8 C7 C6 . . 120.6(3) ?
    C8 C7 H7 . . 119.7 ?
    C6 C7 H7 . . 119.7 ?
    C7 C8 C9 . . 120.4(3) ?
    C7 C8 H8 . . 119.8 ?
    C9 C8 H8 . . 119.8 ?
    C10 C9 C8 . . 120.8(3) ?
    C10 C9 H9 . . 119.6 ?
    C8 C9 H9 . . 119.6 ?
    C9 C10 C11 . . 120.9(3) ?
    C9 C10 H10 . . 119.6 ?
    C11 C10 H10 . . 119.6 ?
    C6 C11 C10 . . 117.8(2) ?
    C6 C11 C2 . . 117.4(2) ?
    C10 C11 C2 . . 124.7(2) ?
    C5 O12 C13 . . 117.8(2) ?
    O12 C13 C14 . . 113.1(2) ?
    O12 C13 H13A . . 109 ?
    C14 C13 H13A . . 109 ?
    O12 C13 H13B . . 109 ?
    C14 C13 H13B . . 109 ?
    H13A C13 H13B . . 107.8 ?
    O20 C14 O15 . . 127.3(3) ?
    O20 C14 C13 . . 124.3(3) ?
    O15 C14 C13 . . 108.4(2) ?
    C14 O15 C16 . . 123.2(2) ?
    C18A C16 C19A . . 119.4(14) ?
    C18A C16 O15 . . 118.0(11) ?
    C18 C16 O15 . . 106.4(5) ?
    C19A C16 O15 . . 99.9(10) ?
    C18 C16 C17 . . 112.8(6) ?
    O15 C16 C17 . . 104.1(4) ?
    C18 C16 C19 . . 110.9(5) ?
    O15 C16 C19 . . 111.6(4) ?
    C17 C16 C19 . . 110.7(5) ?
    C18A C16 C17A . . 109.4(16) ?
    C19A C16 C17A . . 111.4(11) ?
    O15 C16 C17A . . 96.3(8) ?
    C16 C17 H17A . . 109.5 ?
    C16 C17 H17B . . 109.5 ?
    H17A C17 H17B . . 109.5 ?
    C16 C17 H17C . . 109.5 ?
    H17A C17 H17C . . 109.5 ?
    H17B C17 H17C . . 109.5 ?
    C16 C18 H18A . . 109.5 ?
    C16 C18 H18B . . 109.5 ?
    H18A C18 H18B . . 109.5 ?
    C16 C18 H18C . . 109.5 ?
    H18A C18 H18C . . 109.5 ?
    H18B C18 H18C . . 109.5 ?
    C16 C19 H19A . . 109.5 ?
    C16 C19 H19B . . 109.5 ?
    H19A C19 H19B . . 109.5 ?
    C16 C19 H19C . . 109.5 ?
    H19A C19 H19C . . 109.5 ?
    H19B C19 H19C . . 109.5 ?
    C16 C17A H17D . . 109.5 ?
    C16 C17A H17E . . 109.5 ?
    H17D C17A H17E . . 109.5 ?
    C16 C17A H17F . . 109.5 ?
    H17D C17A H17F . . 109.5 ?
    H17E C17A H17F . . 109.5 ?
    C16 C18A H18D . . 109.5 ?
    C16 C18A H18E . . 109.5 ?
    H18D C18A H18E . . 109.5 ?
    C16 C18A H18F . . 109.5 ?
    H18D C18A H18F . . 109.5 ?
    H18E C18A H18F . . 109.5 ?
    C16 C19A H19D . . 109.5 ?
    C16 C19A H19E . . 109.5 ?
    H19D C19A H19E . . 109.5 ?
    C16 C19A H19F . . 109.5 ?
    H19D C19A H19F . . 109.5 ?
    H19E C19A H19F . . 109.5 ?
    C26 C21 C22 . . 121.9(2) ?
    C26 C21 S1 . . 115.1(2) ?
    C22 C21 S1 . . 123.0(2) ?
    C23 C22 C21 . . 118.7(3) ?
    C23 C22 H22 . . 120.7 ?
    C21 C22 H22 . . 120.7 ?
    C22 C23 C24 . . 120.2(3) ?
    C22 C23 H23 . . 119.9 ?
    C24 C23 H23 . . 119.9 ?
    C25 C24 C23 . . 120.3(3) ?
    C25 C24 H24 . . 119.9 ?
    C23 C24 H24 . . 119.9 ?
    C26 C25 C24 . . 120.1(3) ?
    C26 C25 H25 . . 119.9 ?
    C24 C25 H25 . . 119.9 ?
    C25 C26 C21 . . 118.9(3) ?
    C25 C26 H26 . . 120.6 ?
    C21 C26 H26 . . 120.6 ?
    C32 C27 C28 . . 121.3(3) ?
    C32 C27 S1 . . 115.6(2) ?
    C28 C27 S1 . . 123.0(2) ?
    C29 C28 C27 . . 119.0(3) ?
    C29 C28 H28 . . 120.5 ?
    C27 C28 H28 . . 120.5 ?
    C28 C29 C30 . . 120.0(3) ?
    C28 C29 H29 . . 120 ?
    C30 C29 H29 . . 120 ?
    C31 C30 C29 . . 120.2(3) ?
    C31 C30 H30 . . 119.9 ?
    C29 C30 H30 . . 119.9 ?
    C30 C31 C32 . . 120.8(3) ?
    C30 C31 H31 . . 119.6 ?
    C32 C31 H31 . . 119.6 ?
    C31 C32 C27 . . 118.6(3) ?
    C31 C32 H32 . . 120.7 ?
    C27 C32 H32 . . 120.7 ?
    O36 S33 O35 . . 120.3(3) ?
    O36 S33 O34 . . 117.4(4) ?
    O35 S33 O34 . . 109.3(2) ?
    O36 S33 C37 . . 103.7(2) ?
    O35 S33 C37 . . 103.2(2) ?
    O34 S33 C37 . . 99.4(3) ?
    F38 C37 F39 . . 110.7(4) ?
    F38 C37 F40 . . 99.4(4) ?
    F39 C37 F40 . . 100.3(4) ?
    F38 C37 S33 . . 118.2(3) ?
    F39 C37 S33 . . 115.5(3) ?
    F40 C37 S33 . . 109.8(3) ?
_iucr_refine_instructions_details
;
TITL [C28H27O3S(+1), CF3O3S(-1)] in P2(1)/c
CELL 0.71073 10.8944 17.2170 15.6759 90.000 102.834 90.000
ZERR 4 0.0002 0.0004 0.0002 0.000 0.001 0.000
LATT 1
SYMM -x, y+1/2, -z+1/2
SFAC C H O F S
UNIT 116 108 24 12 8
HTAB
ACTA
L.S. 5
BOND $H
FMAP 2
PLAN -5
MPLA 10 C2 > C11
MPLA 5 C13 > C16 O20
WGHT    0.130500
FVAR       0.29975   0.71244
MOLE   1
S1    5    0.511343    0.581225    0.253917    11.00000    0.04123    0.03961 =
         0.04645    0.00100    0.00398   -0.00112
C2    1    0.569054    0.485387    0.246273    11.00000    0.04298    0.03563 =
         0.04656    0.00022    0.00647   -0.00314
C3    1    0.662367    0.455948    0.309106    11.00000    0.04915    0.04192 =
         0.04262    0.00013    0.00142   -0.00560
AFIX  43
H3    2    0.695098    0.485189    0.358840    11.00000   -1.20000
AFIX   0
C4    1    0.710227    0.382102    0.300215    11.00000    0.04501    0.04274 =
         0.04693    0.00437   -0.00298    0.00146
AFIX  43
H4    2    0.773790    0.362064    0.344381    11.00000   -1.20000
AFIX   0
C5    1    0.664312    0.339007    0.227016    11.00000    0.04206    0.03784 =
         0.04528    0.00324    0.00786   -0.00150
C6    1    0.565234    0.368392    0.158572    11.00000    0.04138    0.04164 =
         0.04211    0.00318    0.00662   -0.00560
C7    1    0.517279    0.325179    0.082373    11.00000    0.06211    0.04881 =
         0.04726   -0.00490    0.00311   -0.00185
AFIX  43
H7    2    0.549386    0.275990    0.076032    11.00000   -1.20000
AFIX   0
C8    1    0.424581    0.354549    0.017974    11.00000    0.07567    0.06308 =
         0.04986   -0.00819   -0.01041   -0.00158
AFIX  43
H8    2    0.394155    0.325566   -0.032344    11.00000   -1.20000
AFIX   0
C9    1    0.374699    0.427925    0.026816    11.00000    0.06691    0.06624 =
         0.05409   -0.00194   -0.01569    0.00619
AFIX  43
H9    2    0.309966    0.447000   -0.017188    11.00000   -1.20000
AFIX   0
C10   1    0.419322    0.471619    0.098562    11.00000    0.05592    0.04840 =
         0.05844   -0.00024   -0.00930    0.00512
AFIX  43
H10   2    0.386286    0.520931    0.102700    11.00000   -1.20000
AFIX   0
C11   1    0.516178    0.443226    0.167889    11.00000    0.03921    0.04168 =
         0.04227    0.00220    0.00348   -0.00447
O12   3    0.704234    0.266747    0.212231    11.00000    0.06023    0.04730 =
         0.05065   -0.00163   -0.00022    0.01094
C13   1    0.817767    0.239534    0.267615    11.00000    0.05393    0.05950 =
         0.05443    0.00409    0.00732    0.01709
AFIX  23
H13A  2    0.879518    0.281032    0.276334    11.00000   -1.20000
H13B  2    0.850658    0.197012    0.238764    11.00000   -1.20000
AFIX   0
C14   1    0.800452    0.212245    0.355391    11.00000    0.04953    0.04577 =
         0.05953    0.00335    0.00731    0.00530
O15   3    0.912389    0.203951    0.407562    11.00000    0.04853    0.08187 =
         0.04781    0.00336    0.00604    0.00984
C16   1    0.931924    0.172909    0.499021    11.00000    0.06293    0.09268 =
         0.04606    0.00352    0.00158    0.00364
dfix 1.50 C16 C17 C16 C17A
part 1
C17   1    1.071610    0.158506    0.525733    21.00000    0.06848    0.15940 =
         0.07416    0.03950    0.00331    0.03718
AFIX  33
H17A  2    1.093732    0.116273    0.492079    21.00000   -1.50000
H17B  2    1.094080    0.145612    0.586804    21.00000   -1.50000
H17C  2    1.116029    0.204455    0.515338    21.00000   -1.50000
AFIX   0
C18   1    0.888992    0.234446    0.551751    21.00000    0.12352    0.12937 =
         0.06397   -0.01538    0.04154    0.00054
AFIX  33
H18A  2    0.800088    0.242303    0.531189    21.00000   -1.50000
H18B  2    0.932711    0.281933    0.546146    21.00000   -1.50000
H18C  2    0.906367    0.218965    0.612076    21.00000   -1.50000
AFIX   0
C19   1    0.857768    0.096718    0.502194    21.00000    0.11813    0.09640 =
         0.08265    0.03737   -0.00790   -0.00056
AFIX  33
H19A  2    0.769143    0.106971    0.484372    21.00000   -1.50000
H19B  2    0.876719    0.076631    0.560786    21.00000   -1.50000
H19C  2    0.881428    0.059277    0.463393    21.00000   -1.50000
AFIX   0
part 2
C17A  1    1.069375    0.204031    0.531336   -21.00000    0.10762   10.08459 =
         0.07826    0.00593   -0.03927    0.03394
AFIX  33
H17D  2    1.122180    0.182453    0.495802   -21.00000   -1.50000
H17E  2    1.100880    0.189092    0.591203   -21.00000   -1.50000
H17F  2    1.069381    0.259638    0.526825   -21.00000   -1.50000
AFIX   0
C18A  1    0.852598    0.203581    0.555146   -21.00000   10.14716    0.13112 =
         0.10985    0.05313    0.08534    0.04126
AFIX  33
H18D  2    0.868604    0.258101    0.564487   -21.00000   -1.50000
H18E  2    0.871482    0.177000    0.610353   -21.00000   -1.50000
H18F  2    0.765622    0.195782    0.527452   -21.00000   -1.50000
AFIX   0
C19A  1    0.930812    0.087678    0.480590   -21.00000   10.14795    0.08152 =
         0.08438    0.02679   -0.01562    0.01774
AFIX  33
H19D  2    0.980845    0.077321    0.438599   -21.00000   -1.50000
H19E  2    0.845861    0.070920    0.457577   -21.00000   -1.50000
H19F  2    0.965018    0.060066    0.533761   -21.00000   -1.50000
AFIX   0
part 0
O20   3    0.701173    0.200437    0.372406    11.00000    0.05088    0.10474 =
         0.08718    0.03293    0.00892   -0.00369
C21   1    0.632385    0.643922    0.232655    11.00000    0.04253    0.04281 =
         0.04126    0.00509    0.00453    0.00024
C22   1    0.742852    0.616629    0.214450    11.00000    0.04976    0.04984 =
         0.05155    0.00648    0.01014    0.00535
AFIX  43
H22   2    0.756740    0.563580    0.210562    11.00000   -1.20000
AFIX   0
C23   1    0.831679    0.669261    0.202214    11.00000    0.04853    0.06928 =
         0.07585    0.02164    0.01896    0.00738
AFIX  43
H23   2    0.906033    0.652028    0.188735    11.00000   -1.20000
AFIX   0
C24   1    0.810989    0.748178    0.209880    11.00000    0.05432    0.06516 =
         0.07494    0.02279    0.00476   -0.01193
AFIX  43
H24   2    0.872639    0.783628    0.203315    11.00000   -1.20000
AFIX   0
C25   1    0.699565    0.774235    0.227166    11.00000    0.06771    0.04266 =
         0.07627    0.00917    0.01293   -0.00253
AFIX  43
H25   2    0.685907    0.827226    0.231897    11.00000   -1.20000
AFIX   0
C26   1    0.608562    0.722135    0.237435    11.00000    0.05185    0.04271 =
         0.06711    0.00251    0.01195    0.00373
AFIX  43
H26   2    0.532101    0.739388    0.247453    11.00000   -1.20000
AFIX   0
C27   1    0.520050    0.597108    0.367534    11.00000    0.04424    0.04135 =
         0.04696   -0.00099    0.00808   -0.00072
C28   1    0.630440    0.618951    0.425908    11.00000    0.04830    0.05491 =
         0.05279   -0.00237    0.00719    0.00007
AFIX  43
H28   2    0.705060    0.624514    0.407003    11.00000   -1.20000
AFIX   0
C29   1    0.627613    0.632095    0.511330    11.00000    0.06932    0.06363 =
         0.05163   -0.00324    0.00493   -0.00216
AFIX  43
H29   2    0.700413    0.647350    0.550949    11.00000   -1.20000
AFIX   0
C30   1    0.515796    0.622662    0.539095    11.00000    0.08986    0.07716 =
         0.05577   -0.00320    0.02525   -0.01076
AFIX  43
H30   2    0.514349    0.630675    0.597534    11.00000   -1.20000
AFIX   0
C31   1    0.408001    0.601644    0.480718    11.00000    0.07282    0.08594 =
         0.07171   -0.00189    0.03400   -0.01803
AFIX  43
H31   2    0.333374    0.596358    0.499675    11.00000   -1.20000
AFIX   0
C32   1    0.408584    0.588237    0.394387    11.00000    0.05179    0.06429 =
         0.06027   -0.00218    0.01554   -0.01560
AFIX  43
H32   2    0.335345    0.573490    0.354896    11.00000   -1.20000
AFIX   0
MOLE   2
S33   5    0.080061    0.483513    0.272998    11.00000    0.07369    0.06027 =
         0.09352    0.00089    0.00808    0.00275
O34   3    0.097186    0.563866    0.255862    11.00000    0.16664    0.08668 =
         0.22415    0.06721    0.07828    0.04333
O35   3    0.198627    0.445177    0.288845    11.00000    0.13085    0.11058 =
         0.14419   -0.01432    0.03287    0.05366
O36   3   -0.023887    0.448174    0.225517    11.00000    0.16163    0.36588 =
         0.11595   -0.11184    0.03261   -0.14997
C37   1    0.048843    0.491193    0.377786    11.00000    0.06279    0.11491 =
         0.10911   -0.01988    0.00661   -0.01336
F38   4    0.137458    0.514874    0.440548    11.00000    0.08434    0.22923 =
         0.10844   -0.03882    0.00210   -0.03131
F39   4   -0.057414    0.524262    0.381214    11.00000    0.07110    0.22493 =
         0.13493   -0.02360    0.02772    0.00907
F40   4    0.029381    0.416730    0.409676    11.00000    0.20574    0.22360 =
         0.14445    0.05919    0.03583   -0.04337
HKLF 4 1 1 0 0 0 1 0 0 0 1
REM  [C28H27O3S(+1), CF3O3S(-1)] in P2(1)/c
REM R1 =  0.0606 for   4143 Fo > 4sig(Fo)  and  0.0952 for all   7117 data
REM    386 parameters refined using      2 restraints
END
WGHT      0.1306      0.0000
REM Highest difference peak  1.002,  deepest hole -0.519,  1-sigma level  0.060
Q1    1   0.0981  0.5833  0.3756  11.00000  0.05    1.00
Q2    1  -0.0040  0.5279  0.1934  11.00000  0.05    0.61
Q3    1   0.1673  0.4849  0.2588  11.00000  0.05    0.36
Q4    1   0.0254  0.4014  0.2792  11.00000  0.05    0.35
Q5    1   0.1078  0.4590  0.4244  11.00000  0.05    0.34
;
