# Supplementary material for: [4-(2-tert-But­oxy-2-oxoeth­oxy)naph­thalen-1-yl]diphenyl­sulfonium trifluoro­methane­sulfonate
Source: Acta Crystallogr Sect E Struct Rep Online. 2012 May 19;68(Pt 6):o1822. doi: 10.1107/S1600536812022167 (PMC3379396; doi:10.1107/S1600536812022167)
Supplement: Supplementary file 2 [file e-68-o1822-Isup2.hkl]

#
# h,k,l, Fc-squared, Fo-squared, sigma(Fo-squared) and status flag
#
data_I
_shelx_title ' [C28H27O3S(+1), CF3O3S(-1)] in P2(1)/c'
_shelx_refln_list_code          4
_shelx_F_calc_maximum      222.81
_exptl_crystal_F_000      1232.00
_reflns_d_resolution_high  0.7495
 
loop_
 _symmetry_equiv_pos_as_xyz
 'x, y, z'
 '-x, y+1/2, -z+1/2'
 '-x, -y, -z'
 'x, -y-1/2, z-1/2'
 
_cell_length_a    10.8944
_cell_length_b    17.2170
_cell_length_c    15.6759
_cell_angle_alpha  90.000
_cell_angle_beta  102.834
_cell_angle_gamma  90.000
 
_shelx_F_squared_multiplier     1.000
 
loop_
 _refln_index_h
 _refln_index_k
 _refln_index_l
 _refln_F_squared_calc
 _refln_F_squared_meas
 _refln_F_squared_sigma
 _refln_observed_status
   1   0   0     1344.03     1023.61      9.01 o
   2   0   0    25470.25    25526.14     89.65 o
   3   0   0      388.06      265.81      9.89 o
   4   0   0     1657.11     1777.18     24.13 o
   5   0   0     6763.10     6884.54     52.52 o
   6   0   0        1.98        5.49      4.60 o
   7   0   0     2349.09     2391.18     37.80 o
   8   0   0      402.66      411.08     18.59 o
   9   0   0     1932.90     1985.43     40.40 o
  10   0   0      661.69      680.43     26.75 o
  11   0   0        6.60       12.12      9.59 o
  12   0   0      131.30      162.61     23.25 o
  13   0   0       25.82       29.13     14.90 o
  14   0   0       82.47       90.09     21.67 o
   1   1   0     1837.29     2027.64      8.61 o
   2   1   0     4191.13     4153.09     18.07 o
   3   1   0      411.17      357.91      7.24 o
   4   1   0     1980.61     2097.45     18.49 o
   5   1   0       38.03       51.27      4.92 o
   6   1   0     2099.17     2162.44     23.33 o
   7   1   0       87.24       87.22      7.15 o
   8   1   0        0.03        5.34      4.33 o
   9   1   0      826.44      878.21     19.79 o
  10   1   0      252.49      252.74     13.79 o
  11   1   0        6.73        8.81      6.84 o
  12   1   0       16.64       14.38      8.90 o
  13   1   0        7.96        6.82      9.01 o
  14   1   0        0.01       -0.95     10.68 o
   0   2   0     8955.55     8915.20     80.45 o
   1   2   0      942.30     1075.22     11.87 o
   2   2   0    37985.54    35698.03    517.46 o
   3   2   0        0.16        0.75      2.07 o
   4   2   0      112.18      132.00      6.00 o
   5   2   0       14.52        6.83      2.97 o
   6   2   0      506.32      515.82     12.50 o
   7   2   0      709.69      709.30     15.89 o
   8   2   0      279.25      294.15     12.57 o
   9   2   0        9.23        5.33      5.06 o
  10   2   0      204.98      211.94     14.52 o
  11   2   0      206.15      203.54     15.14 o
  12   2   0      105.92       97.75     12.92 o
  13   2   0       30.51       28.56     10.37 o
  14   2   0       30.50       19.01     12.76 o
   1   3   0     4279.03     4198.89     24.90 o
   2   3   0      820.98      654.11      7.15 o
   3   3   0       26.87       37.77      3.43 o
   4   3   0      414.47      404.30      9.08 o
   5   3   0     1003.19      985.36     14.56 o
   6   3   0      101.34      132.05      7.88 o
   7   3   0      309.04      355.94     12.11 o
   8   3   0      588.25      509.22     15.17 o
   9   3   0      157.58      191.47     11.48 o
  10   3   0      783.47      786.98     22.75 o
  11   3   0      105.05      107.99     11.88 o
  12   3   0       29.42       35.96      9.41 o
  13   3   0        8.17       11.72     10.71 o
  14   3   0        1.80       -5.00     13.70 o
   0   4   0      331.82      282.97      7.12 o
   1   4   0    37790.64    35674.98    146.92 o
   2   4   0     1867.23     1988.56     18.11 o
   3   4   0       51.09       53.78      3.60 o
   4   4   0     1017.68      801.51     12.15 o
   5   4   0      290.48      205.84      8.50 o
   6   4   0      840.00      635.71     13.76 o
   7   4   0       26.09       13.83      4.62 o
   8   4   0     2407.05     2646.33     33.05 o
   9   4   0       36.73       27.96      7.93 o
  10   4   0       34.21       19.15      7.75 o
  11   4   0        2.05        1.50      6.64 o
  12   4   0        1.95        0.30      7.63 o
  13   4   0        8.07       10.85     10.14 o
   1   5   0     1352.86     1314.82     11.93 o
   2   5   0       17.40       14.11      2.11 o
   3   5   0      158.52      157.06     15.26 o
   4   5   0       11.29       18.77      3.13 o
   5   5   0     1358.50     1410.33     17.78 o
   6   5   0       99.54       92.07      6.79 o
   7   5   0       69.42       76.96      7.42 o
   8   5   0       62.94       61.18      8.62 o
   9   5   0       78.15       59.56      9.70 o
  10   5   0        6.25        4.67      7.54 o
  11   5   0        3.34       -1.81      6.60 o
  12   5   0       46.52       40.08     10.83 o
  13   5   0        2.11        1.32      9.81 o
   0   6   0     2995.64     3535.89     27.06 o
   1   6   0     5324.64     4468.32     23.42 o
   2   6   0       95.87       54.28      4.00 o
   3   6   0     2037.88     1942.41     20.51 o
   4   6   0     3379.26     3154.44     31.77 o
   5   6   0        2.34        3.48      2.76 o
   6   6   0     2721.28     2560.91     28.21 o
   7   6   0        0.78        4.25      4.72 o
   8   6   0     1040.28     1221.23     28.19 o
   9   6   0      285.63      218.35     15.99 o
  10   6   0      705.59      764.31     25.72 o
  11   6   0       49.07       50.06     10.21 o
  12   6   0        2.90       -1.95      8.08 o
  13   6   0       25.67       41.93     12.41 o
   1   7   0       33.82       43.49      3.82 o
   2   7   0     1468.00     1581.21     16.16 o
   3   7   0       42.89       33.05      3.83 o
   4   7   0       54.44       69.27     10.02 o
   5   7   0       32.27       15.06      3.90 o
   6   7   0       70.88       43.95      5.74 o
   7   7   0      207.04      238.15     12.64 o
   8   7   0      644.65      622.91     21.13 o
   9   7   0      841.58      887.04     26.25 o
  10   7   0       24.11       23.89      8.56 o
  11   7   0       75.48       80.51     13.50 o
  12   7   0        6.30       -3.09      8.76 o
  13   7   0       27.04       34.90     12.50 o
   0   8   0      740.78      970.38     17.11 o
   1   8   0      121.67      150.16      6.43 o
   2   8   0      835.50      973.15     13.81 o
   3   8   0      723.43      763.29     14.45 o
   4   8   0      653.76      486.19     43.11 o
   5   8   0      443.17      497.30     32.57 o
   6   8   0     1151.02     1031.43     77.42 o
   7   8   0      355.69      264.65     38.72 o
   8   8   0      250.09      293.03     32.12 o
   9   8   0        0.94        4.41      6.85 o
  10   8   0       86.63      106.76     13.24 o
  11   8   0      106.23      112.88     15.45 o
  12   8   0       47.85       41.07     12.28 o
  13   8   0        0.66        6.91     10.88 o
   1   9   0     1445.94     1352.62     15.03 o
   2   9   0      492.13      494.71     10.84 o
   3   9   0     1367.04     1391.70     20.78 o
   4   9   0      492.89      429.27     36.06 o
   5   9   0       83.34       67.28      6.68 o
   6   9   0      611.49      515.23     27.88 o
   7   9   0      646.08      691.41     28.27 o
   8   9   0        3.77       -0.64      5.73 o
   9   9   0      377.18      394.83     32.66 o
  10   9   0        6.27        4.08      8.18 o
  11   9   0       23.57       15.94      9.91 o
  12   9   0        7.97        5.65     10.37 o
  13   9   0       22.18       32.13     14.15 o
   0  10   0      195.88      169.29      9.91 o
   1  10   0      114.95      194.48      7.47 o
   2  10   0      892.67     1078.27     16.10 o
   3  10   0      160.81      105.11      6.30 o
   4  10   0      104.94      108.28     15.87 o
   5  10   0      637.91      582.31     16.02 o
   6  10   0      411.73      385.83     16.08 o
   7  10   0        2.56        0.79      4.93 o
   8  10   0       33.96       12.31      7.14 o
   9  10   0       75.78       91.54     13.52 o
  10  10   0       58.75       53.27     11.85 o
  11  10   0       11.33        3.63      9.33 o
  12  10   0        0.14       -4.45      9.72 o
   1  11   0       24.80       27.25      3.96 o
   2  11   0       94.60      102.40      6.97 o
   3  11   0      383.14      383.86     11.51 o
   4  11   0      984.66      858.87     61.03 o
   5  11   0       94.82       83.92      8.09 o
   6  11   0       16.37       12.17      5.96 o
   7  11   0       54.07       67.26      9.27 o
   8  11   0       55.70       46.01      8.39 o
   9  11   0        9.23        0.60      7.45 o
  10  11   0        0.00        1.41      8.69 o
  11  11   0       63.27       52.02     14.39 o
  12  11   0        6.89       -4.18     10.63 o
   0  12   0      261.96      297.34     13.21 o
   1  12   0        9.94        1.34      3.16 o
   2  12   0     1278.90     1427.87     18.79 o
   3  12   0     1238.96     1221.42     21.43 o
   4  12   0      133.43      139.13     16.25 o
   5  12   0      234.29      231.93     13.46 o
   6  12   0      518.25      520.93     21.31 o
   7  12   0      130.02      119.18     13.72 o
   8  12   0       10.49        9.50      8.94 o
   9  12   0      104.87      131.79     17.25 o
  10  12   0       19.59       19.86     11.20 o
  11  12   0       37.01       27.76     12.87 o
  12  12   0       72.26       90.10     23.19 o
   1  13   0        2.51        5.10      4.19 o
   2  13   0     1365.52     1450.67     25.35 o
   3  13   0       50.81       79.73      8.44 o
   4  13   0      103.98       98.06     12.72 o
   5  13   0      380.52      403.92     19.67 o
   6  13   0       76.62       63.94     10.78 o
   7  13   0       95.43       95.36     14.22 o
   8  13   0      170.93      150.03     17.87 o
   9  13   0       27.87       30.85     11.49 o
  10  13   0       42.37       43.87     13.41 o
  11  13   0        0.88        4.07     11.32 o
   0  14   0      327.91      259.31     17.66 o
   1  14   0       94.26      115.12      8.87 o
   2  14   0      267.76      233.18     13.51 o
   3  14   0       12.67       10.54      5.76 o
   4  14   0        8.38        9.10      6.50 o
   5  14   0        7.86       10.66      7.76 o
   6  14   0        2.77       -4.36      7.38 o
   7  14   0       56.11       41.04     12.83 o
   8  14   0       28.97       37.58     13.14 o
   9  14   0        0.80       -2.64      9.65 o
  10  14   0       23.01       38.90     15.02 o
  11  14   0        0.95       19.80     18.64 o
   1  15   0       31.50       20.21      5.95 o
   2  15   0        6.56        3.20      5.54 o
   3  15   0      478.21      497.31     17.30 o
   4  15   0      273.60      232.48     26.22 o
   5  15   0       68.16       71.33     12.75 o
   6  15   0       68.30       69.29     15.01 o
   7  15   0       37.03       61.87     14.89 o
   8  15   0       53.08       35.79     13.68 o
   9  15   0       11.35        8.87     11.59 o
  10  15   0      111.21       92.95     25.43 o
   0  16   0       37.38       63.68     12.70 o
   1  16   0       63.12       49.02      7.80 o
   2  16   0       26.46       66.27      9.28 o
   3  16   0        9.66       14.58      6.74 o
   4  16   0       10.78        8.93      7.65 o
   5  16   0        0.28        3.65      9.59 o
   6  16   0        0.02       -1.74      9.43 o
   7  16   0        5.76       10.39     10.99 o
   8  16   0        0.14        4.09     11.18 o
   9  16   0        0.29        1.02     11.81 o
  10  16   0       12.36        4.53     20.64 o
   1  17   0       64.51       59.13      9.66 o
   2  17   0       12.71       14.51      6.80 o
   3  17   0       40.83       41.42     10.22 o
   4  17   0      142.46      119.84     16.08 o
   5  17   0       11.37       14.89      9.91 o
   6  17   0       69.55       80.47     16.67 o
   7  17   0        6.81        8.96     11.27 o
   8  17   0      106.25       98.71     19.16 o
   9  17   0       10.76        8.50     12.45 o
   0  18   0       23.54       30.44     11.55 o
   1  18   0       78.59       59.48     10.02 o
   2  18   0      328.56      365.97     19.22 o
   3  18   0      148.24      158.04     16.28 o
   4  18   0        1.49        3.18      9.24 o
   5  18   0        0.36        7.03      9.30 o
   6  18   0        0.02        3.45      9.72 o
   7  18   0       15.71       22.92     12.76 o
   8  18   0        6.60        4.68     12.58 o
   1  19   0       22.67       21.39      8.52 o
   2  19   0       23.35       14.78      9.23 o
   3  19   0        8.33        1.21      9.00 o
   4  19   0       68.39       94.96     16.03 o
   5  19   0       23.70       33.31     12.52 o
   6  19   0       30.32       31.21     12.75 o
   7  19   0       34.51       26.40     13.09 o
   0  20   0      206.90      235.90     23.97 o
   1  20   0       73.29       64.55     12.26 o
   2  20   0       34.81       37.06     13.65 o
   3  20   0        5.99        6.96     10.79 o
   4  20   0       17.59        2.46      9.99 o
   5  20   0       30.60       26.34     12.43 o
   6  20   0        3.13        5.35     11.29 o
   1  21   0        3.30       -0.32     10.11 o
   2  21   0       51.17       42.87     14.71 o
   3  21   0        0.78       -2.91     11.35 o
   4  21   0        7.83       11.07     13.21 o
   5  21   0        2.43       12.15     12.01 o
   0  22   0        0.04       -3.45     26.49 o
   1  22   0       59.30       77.82     18.17 o
   2  22   0       11.26       -3.61     11.44 o
   3  22   0        0.29        8.29     12.99 o
   4  22   0        5.03        1.65     14.21 o
 -14   1   1       56.60       59.68     13.70 o
 -13   1   1       29.33       38.14     11.32 o
 -12   1   1       40.80       52.11     11.11 o
 -11   1   1        2.21       -1.29      5.93 o
 -10   1   1       98.32       87.56      9.25 o
  -9   1   1      658.61      763.50     18.33 o
  -8   1   1        0.45        1.17      4.06 o
  -7   1   1      710.14      766.96     15.61 o
  -6   1   1       66.20       91.03      6.71 o
  -5   1   1      119.40      118.96      6.73 o
  -4   1   1      681.67      786.31     12.12 o
  -3   1   1      135.24      186.26      5.77 o
  -2   1   1    14007.98    14387.15     63.95 o
  -1   1   1      908.15      760.30     30.76 o
   0   1   1     3085.02     2885.39      8.54 o
   1   1   1      431.32      465.94      5.61 o
   2   1   1    24931.46    24609.52     52.48 o
   3   1   1     3647.67     3655.34     21.61 o
   4   1   1      566.15      559.04      9.80 o
   5   1   1       98.10      155.80      7.17 o
   6   1   1     1213.86     1212.13     17.91 o
   7   1   1     1521.70     1672.28     22.80 o
   8   1   1      136.19      128.77      9.07 o
   9   1   1     1432.37     1477.64     25.04 o
  10   1   1       10.05       19.24      6.63 o
  11   1   1      108.37       95.85     11.79 o
  12   1   1        0.20        1.12      7.65 o
  13   1   1       23.86       24.54     10.59 o
 -14   2   1        3.81        5.13     10.55 o
 -13   2   1        0.37        1.31      8.82 o
 -12   2   1       27.40       20.07      8.35 o
 -11   2   1       73.84       61.90      9.90 o
 -10   2   1      444.53      491.80     17.67 o
  -9   2   1     1310.91     1327.26     23.55 o
  -8   2   1     2665.77     2600.03     29.93 o
  -7   2   1     2489.27     2594.07     28.75 o
  -6   2   1       84.16       73.04      6.16 o
  -5   2   1      742.89      614.78     12.23 o
  -4   2   1     1457.28     1238.53     15.51 o
  -3   2   1     5898.75     5148.48     25.43 o
  -2   2   1     1587.18     1228.30     10.36 o
  -1   2   1     4000.28     3594.36     18.89 o
   0   2   1      803.41      928.33      8.08 o
   1   2   1       74.74       66.00      4.12 o
   2   2   1     3145.10     2686.75     15.71 o
   3   2   1     2750.35     2802.36     18.15 o
   4   2   1      461.95      319.91     22.51 o
   5   2   1        4.27        0.09      2.72 o
   6   2   1        1.18       -1.49      2.88 o
   7   2   1       26.45       29.43      5.18 o
   8   2   1      126.89      138.60      9.46 o
   9   2   1      172.25      152.91     10.57 o
  10   2   1       11.68        3.82      6.11 o
  11   2   1       14.14       13.47      7.25 o
  12   2   1        1.55        6.14      7.93 o
  13   2   1        5.75        4.32     10.93 o
 -14   3   1        0.28        5.27     11.38 o
 -13   3   1        0.06       -4.17      8.36 o
 -12   3   1        4.79       10.88      8.07 o
 -11   3   1       29.10       34.25      8.61 o
 -10   3   1       48.09       55.97      8.50 o
  -9   3   1       13.23        7.88      5.29 o
  -8   3   1      386.25      414.03     13.89 o
  -7   3   1      142.95      120.40      8.45 o
  -6   3   1      607.33      738.99     14.59 o
  -5   3   1      713.93      663.82     12.61 o
  -4   3   1      185.46      128.36      6.38 o
  -3   3   1     3830.54     3599.51     23.71 o
  -2   3   1      121.97      128.01      5.08 o
  -1   3   1     2667.85     2356.50     11.39 o
   0   3   1    20192.49    18894.96     60.39 o
   1   3   1    39140.60    36970.93    195.61 o
   2   3   1     1970.60     1849.79     14.17 o
   3   3   1      226.93      194.74      6.34 o
   4   3   1      103.08      198.22      7.18 o
   5   3   1     2032.49     2137.74    141.89 o
   6   3   1      132.24      148.48      8.09 o
   7   3   1      381.79      441.69     12.54 o
   8   3   1      724.95      757.67     17.31 o
   9   3   1        0.98        3.51      5.30 o
  10   3   1      222.89      232.17     15.13 o
  11   3   1       49.86       44.15      9.38 o
  12   3   1       10.44       15.56      8.61 o
  13   3   1        2.26        3.24     10.35 o
 -14   4   1        5.11        7.52     12.27 o
 -13   4   1       33.29       25.79     10.37 o
 -12   4   1       22.35       18.11      8.54 o
 -11   4   1      139.34      111.64     12.72 o
 -10   4   1       27.36       41.54      8.73 o
  -9   4   1      357.53      321.13     17.09 o
  -8   4   1      533.41      604.64     16.75 o
  -7   4   1      377.92      357.28     12.35 o
  -6   4   1        0.14        0.09      3.47 o
  -5   4   1     5631.79     5386.77     35.34 o
  -4   4   1     1302.80     1560.94     18.72 o
  -3   4   1      505.48      362.99      9.11 o
  -2   4   1      119.04      102.29      4.99 o
  -1   4   1      295.12      254.90      4.95 o
   0   4   1     1203.19     1217.97      9.53 o
   1   4   1    16506.51    16064.13     81.95 o
   2   4   1     7839.26     7608.42     39.79 o
   3   4   1     1372.64     1363.74     13.66 o
   4   4   1      472.38      448.23      9.69 o
   5   4   1     2053.67     2236.51     22.60 o
   6   4   1      498.62      383.93     25.01 o
   7   4   1       22.21       27.80      5.25 o
   8   4   1      501.11      555.93     16.38 o
   9   4   1       17.13       14.00      6.68 o
  10   4   1        0.47        5.59      6.76 o
  11   4   1      215.61      208.53     16.27 o
  12   4   1        5.61       -2.68      8.42 o
  13   4   1       19.25       31.30     12.03 o
 -13   5   1       12.47        2.70      9.71 o
 -12   5   1        7.70        4.67      7.77 o
 -11   5   1      146.57      133.19     13.63 o
 -10   5   1        5.86        6.27      7.25 o
  -9   5   1       40.92       38.74      7.83 o
  -8   5   1      641.94      565.03     17.97 o
  -7   5   1       13.27        6.57      4.11 o
  -6   5   1      732.91      707.32     14.75 o
  -5   5   1      679.28      604.80     12.14 o
  -4   5   1     1205.04      857.16     72.92 o
  -3   5   1       17.03       53.45      4.60 o
  -2   5   1     3168.13     3086.07     16.88 o
  -1   5   1       94.85       98.06      3.76 o
   0   5   1    11830.55    11916.64     49.80 o
   1   5   1    12768.36    12524.42     66.81 o
   2   5   1        1.92       10.05      2.49 o
   3   5   1      269.75      609.89      9.32 o
   4   5   1      501.43      311.24      8.35 o
   5   5   1     1347.63     1118.29     16.33 o
   6   5   1      213.18      237.50     10.05 o
   7   5   1      192.02      195.84      9.70 o
   8   5   1      365.37      364.66     20.63 o
   9   5   1       16.90        5.84      6.47 o
  10   5   1     1080.50     1199.68     29.66 o
  11   5   1       56.25       51.83     10.90 o
  12   5   1       45.53       68.12     12.76 o
  13   5   1        2.42       -7.72      9.54 o
 -13   6   1        0.63        0.65      9.47 o
 -12   6   1        3.17       -4.51      7.25 o
 -11   6   1        7.24        0.99      7.52 o
 -10   6   1       74.60       98.18     12.61 o
  -9   6   1      229.95      287.26     17.90 o
  -8   6   1      115.94       85.50      9.53 o
  -7   6   1       44.50       67.19      8.04 o
  -6   6   1        0.33        4.56      3.62 o
  -5   6   1      548.13      431.48     12.99 o
  -4   6   1     1029.15     1074.99     16.73 o
  -3   6   1      140.45      124.42      6.68 o
  -2   6   1     2182.88     2358.76     16.93 o
  -1   6   1        1.96        2.55      2.16 o
   0   6   1     1484.90     1434.34     12.48 o
   1   6   1     1174.56     1269.98     12.36 o
   2   6   1     1960.64     2058.81     18.93 o
   3   6   1      754.02      610.98     35.56 o
   4   6   1      240.04      330.87      7.80 o
   5   6   1     1124.14     1409.36     18.27 o
   6   6   1       16.25       12.38      3.99 o
   7   6   1      237.81      233.71     12.20 o
   8   6   1       41.11       49.31      8.13 o
   9   6   1      223.24      211.43     24.14 o
  10   6   1       11.08       15.66      7.37 o
  11   6   1        2.17        5.66      8.10 o
  12   6   1       47.51       45.16     11.96 o
  13   6   1        2.75        0.33     10.11 o
 -13   7   1       37.57       39.06     12.56 o
 -12   7   1       70.59       70.59     13.14 o
 -11   7   1       22.02       18.62      9.17 o
 -10   7   1      300.24      304.95     19.68 o
  -9   7   1      553.96      580.15     21.76 o
  -8   7   1      340.77      312.35     16.23 o
  -7   7   1      314.75      387.79     15.22 o
  -6   7   1      425.50      382.36     13.82 o
  -5   7   1     1961.97     1741.17     23.47 o
  -4   7   1      634.91      424.41     11.39 o
  -3   7   1      280.73      136.82      7.30 o
  -2   7   1      775.02      861.83     11.10 o
  -1   7   1     6205.09     6000.53     28.12 o
   0   7   1     3004.01     2568.16     17.87 o
   1   7   1      890.91     1235.30     19.58 o
   2   7   1      143.78      229.39      7.32 o
   3   7   1      425.20      251.05      7.66 o
   4   7   1       46.67       74.62      5.08 o
   5   7   1        4.14        5.39      2.82 o
   6   7   1       12.72        7.96      4.41 o
   7   7   1      190.70      171.96     12.05 o
   8   7   1        3.66        9.68      6.15 o
   9   7   1       43.23       33.66      8.77 o
  10   7   1       85.24      116.98     14.59 o
  11   7   1      180.18      166.99     16.69 o
  12   7   1      389.40      444.91     27.10 o
  13   7   1      160.79      169.01     20.57 o
 -13   8   1       40.22       51.11     13.32 o
 -12   8   1      136.35      136.90     17.53 o
 -11   8   1       99.07      108.78     14.12 o
 -10   8   1       97.67       82.58     12.04 o
  -9   8   1        1.46        0.83      6.86 o
  -8   8   1       35.73        7.26      6.71 o
  -7   8   1     1602.93     1930.66     30.86 o
  -6   8   1      206.98      163.84     10.69 o
  -5   8   1       59.34       80.92      7.20 o
  -4   8   1      263.01      208.39      9.44 o
  -3   8   1     1388.82     1540.88     20.07 o
  -2   8   1      982.85     1098.74     13.15 o
  -1   8   1     5642.94     6379.17     30.98 o
   0   8   1     9859.53     9946.17     36.32 o
   1   8   1      807.36      947.26     51.13 o
   2   8   1     4946.73     4603.07     29.65 o
   3   8   1     1398.97     1701.82     18.63 o
   4   8   1       28.85       16.00      3.33 o
   5   8   1      298.82      311.15     11.72 o
   6   8   1      269.65      293.65     13.17 o
   7   8   1      793.15      814.48     21.45 o
   8   8   1        3.18       -5.50      5.50 o
   9   8   1       29.58       24.77      8.42 o
  10   8   1      128.00      164.81     17.24 o
  11   8   1       42.38       31.66     11.27 o
  12   8   1      212.72      221.70     20.52 o
  13   8   1       42.98       38.68     15.06 o
 -13   9   1       17.14        1.04     12.15 o
 -12   9   1        6.71       13.20     10.90 o
 -11   9   1        0.09       -0.84      8.96 o
 -10   9   1        4.86        9.15      7.50 o
  -9   9   1      121.70      115.08     12.90 o
  -8   9   1      576.88      563.29     20.87 o
  -7   9   1      895.02      770.73     85.31 o
  -6   9   1       50.78       69.81      8.29 o
  -5   9   1       71.32       88.04      7.59 o
  -4   9   1      300.35      317.16     11.03 o
  -3   9   1      155.79      159.38      8.12 o
  -2   9   1      167.68      173.67      6.79 o
  -1   9   1      824.96      859.55     12.59 o
   0   9   1     1917.97     2045.72     17.83 o
   1   9   1      861.07      967.33     13.40 o
   2   9   1     2863.36     3045.25     24.36 o
   3   9   1      203.13      230.60      8.65 o
   4   9   1      101.52      126.56      8.00 o
   5   9   1      221.00      226.04     11.08 o
   6   9   1      167.70      213.33     13.17 o
   7   9   1       79.79       88.80      9.87 o
   8   9   1       69.00       74.03      9.81 o
   9   9   1      137.17      155.60     16.09 o
  10   9   1        2.52        6.13      8.70 o
  11   9   1       12.19       12.75     10.20 o
  12   9   1        7.12       10.66     10.97 o
 -12  10   1       64.03       65.62     15.79 o
 -11  10   1       33.34       33.85     11.44 o
 -10  10   1       38.23       29.83     10.29 o
  -9  10   1       64.49       77.00     11.53 o
  -8  10   1      100.04       74.60     13.54 o
  -7  10   1        0.32        3.30      5.96 o
  -6  10   1       23.89       16.65      5.94 o
  -5  10   1     2965.57     3002.88     47.37 o
  -4  10   1      335.63      332.27     11.74 o
  -3  10   1       63.87       75.77      5.36 o
  -2  10   1      333.80      301.31      8.33 o
  -1  10   1        0.07        3.00      2.71 o
   0  10   1     4105.66     3897.75     26.47 o
   1  10   1     1041.59     1166.60     14.85 o
   2  10   1     1792.97     1567.60     18.67 o
   3  10   1      754.10      917.37     15.45 o
   4  10   1      148.21      145.94      8.85 o
   5  10   1     1621.79     1716.86     25.43 o
   6  10   1      301.01      284.79     29.53 o
   7  10   1       33.53       26.56      7.15 o
   8  10   1       53.37       39.55      8.88 o
   9  10   1       35.33       38.24     10.06 o
  10  10   1      149.90      173.71     18.08 o
  11  10   1       38.66       31.00     11.40 o
  12  10   1        9.27       -8.11      9.82 o
 -12  11   1        2.21        0.92     10.97 o
 -11  11   1        2.02       -2.68     10.10 o
 -10  11   1        1.43       -5.09      8.60 o
  -9  11   1       14.75       10.29      8.35 o
  -8  11   1      216.36      200.31     15.86 o
  -7  11   1      652.71      674.62     23.59 o
  -6  11   1      291.88      304.01     15.24 o
  -5  11   1      217.75      206.56     11.56 o
  -4  11   1      613.35      680.36     15.93 o
  -3  11   1      514.70      563.57     13.56 o
  -2  11   1      750.65      862.72     13.49 o
  -1  11   1      446.12      494.11     10.25 o
   0  11   1       77.66      122.60      6.40 o
   1  11   1       83.00      134.37      6.90 o
   2  11   1       30.16       23.72      3.95 o
   3  11   1       94.94      148.68      8.88 o
   4  11   1      777.63      932.48     18.82 o
   5  11   1        8.74       12.92      5.72 o
   6  11   1        7.38        0.20      5.33 o
   7  11   1       20.26       23.92      6.72 o
   8  11   1        3.63       -5.06      6.14 o
   9  11   1        5.74       14.72      8.52 o
  10  11   1       36.59       39.09     11.28 o
  11  11   1       60.64       63.77     13.84 o
  12  11   1       28.69       42.42     16.58 o
 -12  12   1        0.12       -7.77     13.50 o
 -11  12   1       14.92       -3.48     10.40 o
 -10  12   1       15.60        8.03     10.25 o
  -9  12   1        1.73       10.03      9.43 o
  -8  12   1       75.54       69.08     11.78 o
  -7  12   1      112.23       74.05     11.41 o
  -6  12   1      233.77      188.56     15.52 o
  -5  12   1      105.08      126.62     11.69 o
  -4  12   1      144.87      126.41     10.88 o
  -3  12   1        7.00        3.94      5.29 o
  -2  12   1      926.04      960.40     18.63 o
  -1  12   1      255.06      328.78     10.33 o
   0  12   1      140.65      124.68      7.64 o
   1  12   1      275.43      315.08     10.47 o
   2  12   1      308.32      271.46     17.29 o
   3  12   1      189.41      242.81     11.19 o
   4  12   1      681.50      788.20     17.41 o
   5  12   1       12.80        5.11      5.43 o
   6  12   1      386.33      377.59     16.83 o
   7  12   1      233.62      249.80     16.85 o
   8  12   1        4.09        5.75      7.09 o
   9  12   1       23.51       19.02     10.08 o
  10  12   1       14.42       16.38     11.10 o
  11  12   1       18.67       12.49     11.83 o
 -11  13   1        8.86       17.03     12.25 o
 -10  13   1        7.82       -3.95      9.17 o
  -9  13   1       46.39       43.40     12.46 o
  -8  13   1       98.68       75.00     14.00 o
  -7  13   1      101.97      132.88     14.56 o
  -6  13   1       62.98       44.20      9.59 o
  -5  13   1        3.86        5.12      6.16 o
  -4  13   1        4.57       -0.12      5.66 o
  -3  13   1        9.67        6.85      5.60 o
  -2  13   1      127.14      126.10      9.23 o
  -1  13   1       79.15       95.79      7.38 o
   0  13   1       74.77       73.57      7.06 o
   1  13   1      176.97      202.35     10.74 o
   2  13   1      236.19      239.76     24.05 o
   3  13   1      158.85      168.81     11.42 o
   4  13   1      235.20      270.00     17.95 o
   5  13   1       14.59       16.55      7.54 o
   6  13   1        0.81       -4.90      7.01 o
   7  13   1        0.85       -4.47      7.54 o
   8  13   1        7.16       15.26      9.52 o
   9  13   1        8.99       11.37     10.40 o
  10  13   1       18.78        5.90     10.37 o
  11  13   1       55.30       71.45     17.00 o
 -11  14   1       16.26       19.29     18.16 o
 -10  14   1       37.27       44.31     14.32 o
  -9  14   1      126.63      125.05     17.55 o
  -8  14   1      209.32      248.13     22.04 o
  -7  14   1      120.87      131.96     14.72 o
  -6  14   1      774.55      762.82     28.33 o
  -5  14   1       40.27       28.60      9.24 o
  -4  14   1       34.16       44.60      9.45 o
  -3  14   1      591.32      647.19     22.80 o
  -2  14   1       18.10       23.19      6.36 o
  -1  14   1      665.26      742.03     17.12 o
   0  14   1       11.16       10.89      4.76 o
   1  14   1     1289.00     1321.15     22.22 o
   2  14   1      727.51      686.01     33.63 o
   3  14   1     1640.70     1692.28     28.80 o
   4  14   1      772.61      848.51     26.64 o
   5  14   1       91.15       83.04     14.38 o
   6  14   1      515.70      487.47     29.45 o
   7  14   1        6.70       15.52     10.47 o
   8  14   1      128.83      147.03     20.04 o
   9  14   1       64.02       86.48     17.48 o
  10  14   1       23.21       14.49     13.11 o
  11  14   1       16.90       -8.49     19.25 o
 -10  15   1        0.18        0.58     12.11 o
  -9  15   1        1.74        0.34     10.87 o
  -8  15   1        4.55       13.28     11.67 o
  -7  15   1       11.31       -0.40      9.39 o
  -6  15   1       21.73       34.03     10.54 o
  -5  15   1       60.83       79.60     13.09 o
  -4  15   1      136.91      110.52     12.98 o
  -3  15   1        0.83        5.01      5.84 o
  -2  15   1       53.90       45.55      7.83 o
  -1  15   1       27.58       26.34      6.18 o
   0  15   1        1.37        4.35      4.95 o
   1  15   1      186.17      163.30     11.25 o
   2  15   1       19.08       15.72      6.21 o
   3  15   1        6.72        5.83      5.94 o
   4  15   1      126.55      116.65     12.62 o
   5  15   1       66.44       61.57     13.64 o
   6  15   1        4.40        3.29      9.27 o
   7  15   1        4.48       10.49     10.69 o
   8  15   1        0.78        3.90     10.82 o
   9  15   1        4.06       13.66     12.09 o
  10  15   1        4.88        0.55     12.85 o
 -10  16   1       52.30       64.87     28.98 o
  -9  16   1        0.43       -2.70     11.78 o
  -8  16   1      100.25      115.54     19.53 o
  -7  16   1       48.17       80.48     16.22 o
  -6  16   1      460.89      472.52     31.30 o
  -5  16   1      295.22      334.36     23.95 o
  -4  16   1      159.03      180.66     17.84 o
  -3  16   1        2.61       -3.21      6.02 o
  -2  16   1       36.14       30.16      7.42 o
  -1  16   1      763.78      748.33     21.04 o
   0  16   1      177.03      170.98     12.74 o
   1  16   1      616.06      637.20     18.57 o
   2  16   1       16.07       14.87      6.69 o
   3  16   1       18.50        9.17      7.19 o
   4  16   1      421.50      449.48     26.73 o
   5  16   1      392.43      401.77     29.59 o
   6  16   1      557.74      577.00     33.86 o
   7  16   1       85.85      104.49     18.33 o
   8  16   1      112.63      130.02     20.31 o
   9  16   1       41.13       35.88     15.41 o
  -9  17   1        9.17       -1.12     12.21 o
  -8  17   1       15.67       28.39     14.04 o
  -7  17   1        4.23       -6.35     10.24 o
  -6  17   1       50.15       54.04     14.48 o
  -5  17   1       66.29       80.93     14.14 o
  -4  17   1        1.93        1.19      7.61 o
  -3  17   1        0.65       -0.04      6.07 o
  -2  17   1       30.29       37.62      8.55 o
  -1  17   1      104.90       94.71     10.58 o
   0  17   1        9.22        4.09      5.88 o
   1  17   1       50.36       56.27      9.46 o
   2  17   1        2.32        4.60      6.30 o
   3  17   1       68.98       51.03     11.41 o
   4  17   1       89.47       95.73     14.88 o
   5  17   1        0.00       -4.30      8.36 o
   6  17   1        0.80       -8.56      9.37 o
   7  17   1       17.21       39.46     14.21 o
   8  17   1       67.14       70.72     18.08 o
   9  17   1       36.86       34.70     24.37 o
  -8  18   1       31.25       23.61     14.05 o
  -7  18   1        6.83       -5.73     11.45 o
  -6  18   1       79.98       63.94     16.06 o
  -5  18   1       11.60       13.14     10.51 o
  -4  18   1        0.03        3.33      8.09 o
  -3  18   1       52.98       39.69     10.36 o
  -2  18   1        0.24       -0.56      6.61 o
  -1  18   1        4.35        5.82      6.88 o
   0  18   1      186.40      174.32     13.62 o
   1  18   1        1.98       -3.95      6.12 o
   2  18   1      136.63      140.58     14.51 o
   3  18   1       24.72       15.93      9.37 o
   4  18   1        0.47        2.30      9.33 o
   5  18   1       33.62       33.28     11.93 o
   6  18   1       95.71       85.22     15.76 o
   7  18   1       11.35       14.45     13.15 o
   8  18   1       43.18       46.27     16.54 o
  -8  19   1        0.01       -5.20     20.15 o
  -7  19   1        1.11        6.03     12.16 o
  -6  19   1        3.57        9.04     10.72 o
  -5  19   1       12.32       19.72     11.41 o
  -4  19   1       22.09       13.64     10.33 o
  -3  19   1        2.12        2.90      8.24 o
  -2  19   1        3.68       -2.30      7.44 o
  -1  19   1        5.74        9.80      8.23 o
   0  19   1        0.06       -2.80      6.52 o
   1  19   1       20.43        8.61      8.62 o
   2  19   1        1.72       -5.63      8.70 o
   3  19   1        0.02       -4.16      8.55 o
   4  19   1       29.23       23.48     11.53 o
   5  19   1       40.13       56.97     14.03 o
   6  19   1       19.70        9.38     11.22 o
   7  19   1       24.31       31.67     13.52 o
  -7  20   1       31.59       21.29     16.50 o
  -6  20   1       43.81       49.98     14.79 o
  -5  20   1       59.23       57.58     14.63 o
  -4  20   1        4.14        7.75     10.61 o
  -3  20   1       21.64       21.30     12.55 o
  -2  20   1      145.89      165.66     19.18 o
  -1  20   1       26.10       24.52      9.96 o
   0  20   1      146.17      148.56     14.19 o
   1  20   1       54.16       52.46     12.95 o
   2  20   1      144.06      131.33     18.14 o
   3  20   1       79.45       86.97     17.40 o
   4  20   1       17.74        6.32     10.74 o
   5  20   1       57.65       43.65     13.94 o
   6  20   1        7.39       -1.52     11.12 o
  -5  21   1        0.00        5.68     11.32 o
  -4  21   1       11.75       18.80     12.92 o
  -3  21   1        5.50       15.95     12.63 o
  -2  21   1        5.18       13.55     11.79 o
  -1  21   1        3.42        4.39      9.25 o
   0  21   1        5.28       -0.01     11.68 o
   1  21   1        1.74       -1.89      9.71 o
   2  21   1        0.88       -3.05     10.37 o
   3  21   1       23.11       22.04     13.14 o
   4  21   1        6.14        3.99     12.92 o
   5  21   1        5.98       15.58     12.14 o
  -4  22   1       43.41       50.38     19.02 o
  -3  22   1       66.00       73.12     18.35 o
  -2  22   1       69.33       86.74     18.48 o
  -1  22   1       21.30       11.66     22.56 o
   0  22   1       93.49      100.94     19.98 o
   1  22   1       15.91       18.44     12.63 o
   2  22   1       43.12       52.14     16.49 o
   3  22   1       48.77       59.08     16.88 o
 -14   0   2        0.31       -3.44     12.96 o
 -13   0   2        9.48       10.00     12.15 o
 -12   0   2      106.78      104.55     17.29 o
 -11   0   2        1.37        2.02      7.86 o
 -10   0   2      545.85      542.08     24.19 o
  -9   0   2        0.73       -2.43      6.51 o
  -8   0   2       10.05       30.80      7.89 o
  -7   0   2      427.28      395.03     16.56 o
  -6   0   2     1057.06     1354.92     26.02 o
  -5   0   2     2221.92     1695.17     28.75 o
  -4   0   2     1104.48     1438.70     23.81 o
  -3   0   2       83.90      264.91      9.92 o
  -2   0   2     1603.42     1151.95     15.41 o
  -1   0   2      242.64      160.22      3.97 o
   0   0   2    32461.82    31911.80    281.22 o
   1   0   2     1741.27     1442.17     13.56 o
   2   0   2    12241.94    11988.22     40.26 o
   3   0   2     1971.91     1482.55    285.90 o
   4   0   2    15528.67    15937.90     68.91 o
   5   0   2     2052.95     1869.24     26.83 o
   6   0   2     2650.47     3170.63     43.21 o
   7   0   2      504.77      464.44     17.06 o
   8   0   2      445.83      463.51     19.95 o
   9   0   2      531.59      598.99     24.03 o
  10   0   2      157.22      133.17     17.23 o
  11   0   2       36.38       10.43      9.71 o
  12   0   2      119.37      128.80     21.71 o
  13   0   2       93.97      119.70     26.30 o
 -14   1   2        0.11        4.87      9.59 o
 -13   1   2       18.27       14.87      9.46 o
 -12   1   2       31.30       52.63     10.52 o
 -11   1   2       12.49       17.43      6.90 o
 -10   1   2      406.21      396.00     16.11 o
  -9   1   2       59.33       80.42      8.29 o
  -8   1   2      135.84      144.76      9.35 o
  -7   1   2       39.35       43.74      5.78 o
  -6   1   2        0.18        1.57      3.21 o
  -5   1   2       67.70       57.32      5.13 o
  -4   1   2     1491.70     1423.97     15.82 o
  -3   1   2       12.87       23.98      3.05 o
  -2   1   2    21602.46    22402.32     65.97 o
  -1   1   2     5233.21     3770.78    317.68 o
   0   1   2      700.37      415.35     26.89 o
   1   1   2     8854.21     8491.25     47.97 o
   2   1   2      593.81      620.92      7.62 o
   3   1   2      689.27      668.14      9.23 o
   4   1   2      262.06      243.56      6.93 o
   5   1   2       32.62       38.00      3.85 o
   6   1   2       39.95       47.22      4.95 o
   7   1   2      140.41      130.68      8.27 o
   8   1   2      310.99      284.06     13.04 o
   9   1   2       20.01       19.95      6.20 o
  10   1   2        7.98       14.24      6.58 o
  11   1   2      109.58      108.73     12.50 o
  12   1   2       64.77       62.82     12.16 o
  13   1   2       53.92       47.25     13.07 o
 -14   2   2       58.24       77.53     15.50 o
 -13   2   2        2.55       -2.53      8.66 o
 -12   2   2      151.39      151.26     14.09 o
 -11   2   2        8.59       -0.93      5.83 o
 -10   2   2        1.66        5.47      5.78 o
  -9   2   2        3.41        9.36      5.07 o
  -8   2   2        6.77       15.33      5.15 o
  -7   2   2     2940.90     2911.76     35.60 o
  -6   2   2     1592.90     1513.36     20.32 o
  -5   2   2     2517.52     2174.64     21.80 o
  -4   2   2     1991.65     2507.35     20.81 o
  -3   2   2      806.69      660.66      9.77 o
  -2   2   2    46925.30    45156.78    453.29 o
  -1   2   2     5007.11     5398.38     35.00 o
   0   2   2     1665.84     2131.44     11.02 o
   1   2   2     1110.55     1317.57     10.22 o
   2   2   2     4779.66     4915.45     19.47 o
   3   2   2      806.40      916.37     10.52 o
   4   2   2      543.73      537.31     10.48 o
   5   2   2     3532.93     3447.20     26.34 o
   6   2   2     1132.68      919.14     55.62 o
   7   2   2     1501.03     1395.85     20.42 o
   8   2   2       30.18       30.57      5.67 o
   9   2   2       99.12      100.15      9.50 o
  10   2   2        4.60       -2.15      5.70 o
  11   2   2       19.92       17.52      7.84 o
  12   2   2      151.25      150.89     16.50 o
  13   2   2        0.94       -0.72     10.35 o
 -14   3   2       24.26       25.27     11.88 o
 -13   3   2       38.76       42.77     11.37 o
 -12   3   2       29.75       47.53      9.89 o
 -11   3   2        0.56       -3.52      6.13 o
 -10   3   2        2.18        3.50      5.74 o
  -9   3   2        2.08       -1.25      4.82 o
  -8   3   2       89.88       75.66      7.59 o
  -7   3   2        3.22        2.57      3.80 o
  -6   3   2      410.32      560.27     12.86 o
  -5   3   2      531.64      427.87     10.41 o
  -4   3   2     3092.36     3016.72     23.94 o
  -3   3   2     7359.08     6303.60    447.30 o
  -2   3   2     7200.83     8053.72     51.80 o
  -1   3   2     6438.98     5428.38     34.90 o
   0   3   2     5751.20     6921.01     35.70 o
   1   3   2     3042.40     2458.94     15.33 o
   2   3   2      354.48      256.22      6.65 o
   3   3   2      189.55      146.73      5.56 o
   4   3   2       42.26       35.10      3.81 o
   5   3   2        7.15       18.61      3.88 o
   6   3   2      123.64       93.01      6.76 o
   7   3   2      167.61      209.38     10.00 o
   8   3   2        5.02        3.72      4.33 o
   9   3   2       89.59      116.10     10.21 o
  10   3   2      263.09      299.42     18.28 o
  11   3   2       21.60       20.52      8.44 o
  12   3   2       47.67       88.28     14.71 o
  13   3   2       66.35       75.20     16.35 o
 -14   4   2        0.11        1.13     10.75 o
 -13   4   2        5.23       -0.12      8.57 o
 -12   4   2       22.44       18.04      8.53 o
 -11   4   2      203.18      196.16     15.71 o
 -10   4   2        8.29        1.48      6.12 o
  -9   4   2       15.32        8.38      6.23 o
  -8   4   2     1076.49     1178.31     22.31 o
  -7   4   2      139.30      133.43      9.04 o
  -6   4   2     1671.07     1512.01     21.18 o
  -5   4   2       20.14       20.03      4.07 o
  -4   4   2      207.89      248.20      7.63 o
  -3   4   2        5.12       38.92      3.52 o
  -2   4   2     2897.28     2518.14     17.43 o
  -1   4   2       12.12       37.03      2.78 o
   0   4   2    18383.18    18263.30     72.42 o
   1   4   2        4.54        4.82      1.85 o
   2   4   2       40.99       39.27      2.89 o
   3   4   2     1605.07     1637.83     15.30 o
   4   4   2     2544.77     2386.27     20.96 o
   5   4   2      956.80     1161.91     17.04 o
   6   4   2      356.09      303.01     10.82 o
   7   4   2      119.93      127.35      8.71 o
   8   4   2      773.45      871.53     19.94 o
   9   4   2      149.71      146.80     12.52 o
  10   4   2      209.12      141.36     21.46 o
  11   4   2        5.33       -2.42      7.38 o
  12   4   2        5.91        1.02      9.07 o
  13   4   2       33.13       34.73     12.07 o
 -14   5   2        8.14       13.33     12.56 o
 -13   5   2        4.54       -1.27      8.37 o
 -12   5   2       30.43       32.64      9.54 o
 -11   5   2        0.05       -0.17      7.05 o
 -10   5   2        0.35       -5.49      6.50 o
  -9   5   2      238.61      223.17     14.55 o
  -8   5   2        5.12        1.90      5.32 o
  -7   5   2       53.43       59.56      6.64 o
  -6   5   2      128.82      135.71      8.19 o
  -5   5   2       68.30       92.24      6.11 o
  -4   5   2      198.94      239.34      9.32 o
  -3   5   2       81.98       88.14      5.98 o
  -2   5   2      198.27      259.71      6.69 o
  -1   5   2       94.91       98.87      5.45 o
   0   5   2       24.72       35.23      3.38 o
   1   5   2      745.01      663.22      8.66 o
   2   5   2      309.95      325.82      6.88 o
   3   5   2      505.73      571.08      9.28 o
   4   5   2      456.18      491.50      9.97 o
   5   5   2      586.64      765.57     13.86 o
   6   5   2       10.69        0.70      3.36 o
   7   5   2      161.40      132.74      9.72 o
   8   5   2      447.33      394.88     17.12 o
   9   5   2        9.41       15.22      7.02 o
  10   5   2       13.66       12.82      7.70 o
  11   5   2       57.60       53.61     11.45 o
  12   5   2       12.78       17.36     10.43 o
  13   5   2        0.59       -1.06     10.37 o
 -13   6   2       21.40       23.79     10.40 o
 -12   6   2        0.81       -2.27      7.32 o
 -11   6   2       56.53       64.65     11.53 o
 -10   6   2      601.20      655.11     24.12 o
  -9   6   2     1137.84     1132.82     26.45 o
  -8   6   2      550.15      596.00     18.65 o
  -7   6   2      259.44      280.57     14.02 o
  -6   6   2     1577.48     1492.81     20.17 o
  -5   6   2      374.71      398.12     12.53 o
  -4   6   2     5356.21     6343.57     56.21 o
  -3   6   2     4058.35     3334.47     28.16 o
  -2   6   2        8.73        7.34      2.56 o
  -1   6   2      410.24      307.27      8.17 o
   0   6   2     2958.99     2853.63     19.98 o
   1   6   2     2248.76     2499.86     16.68 o
   2   6   2      642.85      539.65      9.07 o
   3   6   2     3128.46     3405.22     22.58 o
   4   6   2     3404.90     3020.16     22.12 o
   5   6   2     1441.59     1878.11     21.99 o
   6   6   2     1306.95     1269.08     19.25 o
   7   6   2        9.31       19.43      6.11 o
   8   6   2       11.67       22.07      6.83 o
   9   6   2       64.15       61.47      9.65 o
  10   6   2      127.21      155.71     15.20 o
  11   6   2       85.79      101.23     13.90 o
  12   6   2        0.02        2.94      9.37 o
  13   6   2       14.10        7.64     13.39 o
 -13   7   2       81.02       97.28     15.25 o
 -12   7   2        1.08       -1.07      8.28 o
 -11   7   2        6.26       11.09      8.20 o
 -10   7   2      194.82      185.11     16.13 o
  -9   7   2      140.70      142.50     13.57 o
  -8   7   2        0.44        0.05      5.46 o
  -7   7   2        3.18        2.91      4.93 o
  -6   7   2       15.50       17.44      4.35 o
  -5   7   2        0.25        0.96      3.81 o
  -4   7   2     1599.98     1667.40     22.86 o
  -3   7   2      435.38      503.86     12.20 o
  -2   7   2     3742.68     3367.13     33.53 o
  -1   7   2      230.20      120.64      6.50 o
   0   7   2      128.88      232.24      7.38 o
   1   7   2       30.03       29.48      3.12 o
   2   7   2      455.10      474.65      9.48 o
   3   7   2       89.31      100.21      5.94 o
   4   7   2       11.50       13.86      3.09 o
   5   7   2       45.13       40.14      4.42 o
   6   7   2        4.06        0.20      4.58 o
   7   7   2       23.02       12.50      5.66 o
   8   7   2        9.17        9.42      6.13 o
   9   7   2       24.52       12.66      7.29 o
  10   7   2       92.61       77.77     12.79 o
  11   7   2        8.62        0.69      8.36 o
  12   7   2        0.17       -2.41      8.75 o
  13   7   2        7.61        5.99     13.22 o
 -13   8   2        0.29       -1.94      9.70 o
 -12   8   2        0.58       -0.92      8.72 o
 -11   8   2       70.72       69.90     12.11 o
 -10   8   2        4.54        0.15      6.78 o
  -9   8   2       52.70       42.14      9.39 o
  -8   8   2      603.42      597.30     19.43 o
  -7   8   2       65.22       81.29     12.87 o
  -6   8   2     1702.98     1605.71     30.29 o
  -5   8   2       50.28       70.10      7.33 o
  -4   8   2      148.55      152.65      9.21 o
  -3   8   2     1954.64     1912.82     23.12 o
  -2   8   2      300.79      443.49      9.51 o
  -1   8   2     2654.89     2517.34     23.01 o
   0   8   2       46.78      103.75      5.83 o
   1   8   2      106.48      111.27      5.40 o
   2   8   2     1452.82     1172.37     14.76 o
   3   8   2      458.34      594.59     11.87 o
   4   8   2      701.72      554.17     11.52 o
   5   8   2       31.25       28.41      5.12 o
   6   8   2     1028.32     1046.90     22.76 o
   7   8   2      139.57       98.63     10.22 o
   8   8   2      488.17      572.41     21.36 o
   9   8   2       83.41       78.34     11.55 o
  10   8   2       22.63       28.08     10.04 o
  11   8   2      202.22      227.37     19.74 o
  12   8   2       28.62       22.30     10.63 o
 -13   9   2       29.17       17.03     12.35 o
 -12   9   2        7.98        9.37     10.40 o
 -11   9   2        3.66        6.43      8.06 o
 -10   9   2        0.98       -1.45      7.11 o
  -9   9   2        2.60        3.12      6.84 o
  -8   9   2      224.76      236.90     15.57 o
  -7   9   2       55.34       48.50      7.89 o
  -6   9   2       65.19       73.52      8.29 o
  -5   9   2      109.00      108.21      8.98 o
  -4   9   2      398.31      350.45     12.20 o
  -3   9   2       13.78        3.79      2.88 o
  -2   9   2     1668.39     1483.96     16.96 o
  -1   9   2       66.18       32.15      4.48 o
   0   9   2      125.24       86.79      7.57 o
   1   9   2      884.35      859.49     12.22 o
   2   9   2     1964.84     1716.65     18.68 o
   3   9   2      454.10      587.78     11.69 o
   4   9   2      861.21      829.08     14.81 o
   5   9   2      140.17      153.42     10.76 o
   6   9   2      824.45      857.21     21.27 o
   7   9   2     1110.36     1073.91     24.95 o
   8   9   2       27.02       43.46      9.12 o
   9   9   2       85.83       90.55     12.28 o
  10   9   2        2.62       -1.13      7.94 o
  11   9   2        5.40        4.10      9.68 o
  12   9   2       30.53       43.88     12.88 o
 -12  10   2        1.72        5.37     11.32 o
 -11  10   2      111.29      106.78     17.16 o
 -10  10   2       87.71       97.29     12.95 o
  -9  10   2        1.89       -5.76      5.76 o
  -8  10   2      236.45      260.85     17.39 o
  -7  10   2       40.88       20.51      6.69 o
  -6  10   2       67.15       72.78      8.55 o
  -5  10   2      299.72      261.22     12.99 o
  -4  10   2      354.45      404.04     13.35 o
  -3  10   2       21.04       24.80      4.13 o
  -2  10   2      714.91      854.02     13.36 o
  -1  10   2      899.94      796.25     14.99 o
   0  10   2      627.81      583.00     12.53 o
   1  10   2       68.54      110.69      6.02 o
   2  10   2      751.74      973.71     14.69 o
   3  10   2      298.16      303.97      9.63 o
   4  10   2      239.90      267.57     11.17 o
   5  10   2      128.29      134.77     18.42 o
   6  10   2      740.71      823.53     21.40 o
   7  10   2      104.99       74.94     10.32 o
   8  10   2       16.80       26.85      8.38 o
   9  10   2       34.50       31.83      9.11 o
  10  10   2       11.92        6.68      8.82 o
  11  10   2       19.62       17.21     10.79 o
  12  10   2        1.34       -1.88      9.54 o
 -12  11   2        2.00       -9.90      9.90 o
 -11  11   2       42.41       29.59     12.29 o
 -10  11   2       10.80        3.60      8.73 o
  -9  11   2       47.29       60.58     11.65 o
  -8  11   2        0.09       -3.60      6.68 o
  -7  11   2       76.73       85.42     10.86 o
  -6  11   2       42.35       23.02      7.15 o
  -5  11   2      560.67      505.47     16.17 o
  -4  11   2      496.40      436.01     16.15 o
  -3  11   2       68.74       64.41      7.97 o
  -2  11   2      368.59      350.87     12.85 o
  -1  11   2      132.03      119.07      7.53 o
   0  11   2      414.77      463.55     11.39 o
   1  11   2      211.54      239.21      8.47 o
   2  11   2      116.87      132.83      7.39 o
   3  11   2      418.58      447.93     12.59 o
   4  11   2     1527.50     1443.36     22.16 o
   5  11   2      567.60      550.99     16.64 o
   6  11   2        0.14       -4.90      4.90 o
   7  11   2      398.79      397.20     19.66 o
   8  11   2       14.49       23.62      8.41 o
   9  11   2       44.00       47.79     10.50 o
  10  11   2       57.93       73.84     13.65 o
  11  11   2       34.75       30.40     12.00 o
  12  11   2        0.28       12.93     15.87 o
 -12  12   2       42.90       63.03     17.81 o
 -11  12   2        0.15       -1.48     10.07 o
 -10  12   2       45.69       48.77     13.08 o
  -9  12   2      270.91      268.02     20.86 o
  -8  12   2       49.28       49.36     10.59 o
  -7  12   2      155.85      189.05     16.22 o
  -6  12   2      871.95      848.17     24.00 o
  -5  12   2      488.72      499.28     18.41 o
  -4  12   2      327.08      330.04     16.00 o
  -3  12   2      490.56      436.93     16.12 o
  -2  12   2      637.05      647.45     16.53 o
  -1  12   2       55.50       51.70      5.88 o
   0  12   2      657.57      657.74     13.94 o
   1  12   2     1908.02     1901.89     26.90 o
   2  12   2      441.32      478.95     12.81 o
   3  12   2     1049.10     1066.23     18.54 o
   4  12   2       10.61       12.09      5.39 o
   5  12   2       82.63       93.74      9.25 o
   6  12   2      264.09      244.69     16.21 o
   7  12   2      295.31      256.81     40.21 o
   8  12   2       14.34       16.07      8.00 o
   9  12   2        2.85        3.54      8.31 o
  10  12   2       46.82       59.42     14.02 o
  11  12   2        5.79       -7.44     10.34 o
 -11  13   2        0.84       -1.47     10.86 o
 -10  13   2        7.10       13.26     10.40 o
  -9  13   2        0.07       -4.01      8.55 o
  -8  13   2       34.29       45.18     10.92 o
  -7  13   2        7.35       20.83      8.63 o
  -6  13   2        1.77       -0.68      6.08 o
  -5  13   2       73.33       48.29      8.78 o
  -4  13   2       83.95       60.76      8.96 o
  -3  13   2      465.71      437.63     17.42 o
  -2  13   2      278.06      287.41     13.94 o
  -1  13   2        3.00        0.17      3.73 o
   0  13   2      239.87      253.10     10.95 o
   1  13   2      500.59      529.71     13.29 o
   2  13   2      451.45      488.01     14.63 o
   3  13   2      542.84      562.70     15.77 o
   4  13   2       16.28        7.60      5.63 o
   5  13   2      143.09      134.52     15.51 o
   6  13   2       11.50       19.94     10.14 o
   7  13   2       15.26       13.44     10.21 o
   8  13   2       61.23       33.40     12.09 o
   9  13   2        0.24       -0.52     10.12 o
  10  13   2      156.54      205.04     28.16 o
  11  13   2       18.66       19.28     18.93 o
 -11  14   2       29.01       26.33     14.60 o
 -10  14   2       56.25       50.10     14.28 o
  -9  14   2        3.44        7.74     10.23 o
  -8  14   2      130.76       99.67     13.99 o
  -7  14   2       75.73      101.36     13.72 o
  -6  14   2        0.71        7.87      7.70 o
  -5  14   2       92.60      141.65     13.03 o
  -4  14   2       33.11        8.43      6.50 o
  -3  14   2        5.27        5.63      5.91 o
  -2  14   2      152.71      135.58     12.06 o
  -1  14   2      239.40      297.78     13.11 o
   0  14   2      236.99      209.77     11.38 o
   1  14   2      212.00      222.73     11.37 o
   2  14   2     1101.21     1061.01     22.91 o
   3  14   2      376.17      352.29     18.82 o
   4  14   2        6.57        5.53      6.90 o
   5  14   2      109.30      122.62     17.02 o
   6  14   2       30.17       26.93     11.70 o
   7  14   2       61.83       63.37     14.53 o
   8  14   2       40.28       46.03     14.06 o
   9  14   2       28.14       30.77     13.81 o
  10  14   2       10.83       14.20     13.28 o
 -10  15   2      142.04      146.58     25.58 o
  -9  15   2       21.88       20.38     12.83 o
  -8  15   2       76.45       70.88     15.89 o
  -7  15   2      128.98      121.41     16.51 o
  -6  15   2       34.24       60.99     12.41 o
  -5  15   2        5.27       -2.76      6.57 o
  -4  15   2      252.23      250.31     18.21 o
  -3  15   2      324.35      332.37     18.70 o
  -2  15   2       37.84       29.37      7.39 o
  -1  15   2        8.64        8.29      5.43 o
   0  15   2        0.99        3.14      4.87 o
   1  15   2      188.53      174.06     17.06 o
   2  15   2       34.99       48.30      8.15 o
   3  15   2      169.09      180.03     14.78 o
   4  15   2      214.44      207.44     17.70 o
   5  15   2        1.70        1.90      8.71 o
   6  15   2        8.71       -0.36      9.02 o
   7  15   2       23.91        9.16     10.62 o
   8  15   2       38.50       48.42     15.11 o
   9  15   2        3.94       17.34     12.46 o
  10  15   2       81.22       83.23     25.25 o
 -10  16   2        2.48       11.02     27.82 o
  -9  16   2       13.20        5.68     12.69 o
  -8  16   2      150.39      177.60     22.28 o
  -7  16   2      256.23      220.97     23.60 o
  -6  16   2      101.90      121.39     16.35 o
  -5  16   2      130.55      135.15     16.75 o
  -4  16   2       66.65      105.99     13.42 o
  -3  16   2       23.65       40.67      8.47 o
  -2  16   2        2.69       20.02      7.11 o
  -1  16   2      183.27      179.28     13.58 o
   0  16   2       26.17       26.35      7.20 o
   1  16   2      120.23       93.91     11.94 o
   2  16   2       33.50       46.36      9.37 o
   3  16   2      142.29      134.06     15.06 o
   4  16   2      148.02      166.74     16.46 o
   5  16   2       22.29        6.84      8.55 o
   6  16   2       31.47       41.16     13.34 o
   7  16   2       11.93       16.31     12.09 o
   8  16   2        4.39        5.84     12.02 o
   9  16   2        1.92       14.16     13.35 o
  -9  17   2       31.38       46.91     18.28 o
  -8  17   2      222.29      213.68     25.07 o
  -7  17   2       91.19       90.51     17.54 o
  -6  17   2        4.16       -1.34      8.99 o
  -5  17   2       62.34       56.45     12.66 o
  -4  17   2       75.16       63.04     10.28 o
  -3  17   2        0.73        6.85      6.71 o
  -2  17   2       51.25       51.59      9.41 o
  -1  17   2       11.43       11.44      6.93 o
   0  17   2        0.19        0.84      5.77 o
   1  17   2        2.74       -1.78      5.62 o
   2  17   2      213.54      187.10     17.30 o
   3  17   2        4.83        3.42      7.83 o
   4  17   2      180.92      155.50     16.69 o
   5  17   2       17.10       20.61     10.54 o
   6  17   2        0.13       -2.18      8.85 o
   7  17   2        3.38        4.72     11.56 o
   8  17   2       62.45       77.50     18.42 o
   9  17   2        1.25       22.80     21.51 o
  -8  18   2       39.59       27.89     16.40 o
  -7  18   2      129.69      139.80     21.29 o
  -6  18   2      108.69      152.73     21.24 o
  -5  18   2       58.82       54.39     11.95 o
  -4  18   2       55.22       45.53     11.35 o
  -3  18   2      222.98      203.72     15.77 o
  -2  18   2      275.24      282.49     18.20 o
  -1  18   2       40.42       52.64     10.33 o
   0  18   2        1.58        7.63      6.93 o
   1  18   2       19.60       19.71      9.75 o
   2  18   2      261.81      278.74     21.02 o
   3  18   2      225.40      223.31     19.65 o
   4  18   2       54.07       49.17     11.74 o
   5  18   2       12.42        8.30      9.65 o
   6  18   2       16.66       15.05     10.96 o
   7  18   2       72.18       93.28     17.63 o
   8  18   2       21.98       26.15     16.26 o
  -8  19   2        5.71      -13.01     19.25 o
  -7  19   2       18.67       30.11     16.46 o
  -6  19   2       21.49       14.98     11.34 o
  -5  19   2        0.30       -0.84      9.29 o
  -4  19   2       13.72        6.10      8.82 o
  -3  19   2       10.82       17.56      8.90 o
  -2  19   2       36.31       43.10     10.48 o
  -1  19   2        0.08        1.31      7.74 o
   0  19   2        2.14       -0.10      7.87 o
   1  19   2        5.36        7.08      9.03 o
   2  19   2       54.74       50.87     13.11 o
   3  19   2        0.17       -7.53      7.53 o
   4  19   2       44.56       36.81     12.12 o
   5  19   2        3.35       -1.76      9.59 o
   6  19   2        3.50        2.93     10.64 o
   7  19   2        1.89        0.47     12.43 o
  -7  20   2       26.69       28.23     19.81 o
  -6  20   2       44.01       29.57     14.53 o
  -5  20   2       18.98       32.65     12.65 o
  -4  20   2       45.50       35.11     13.13 o
  -3  20   2        8.57        6.18      9.85 o
  -2  20   2       23.68       33.16     10.32 o
  -1  20   2        1.85        3.38      8.25 o
   0  20   2       85.25       77.85     16.65 o
   1  20   2       23.18       24.51     11.38 o
   2  20   2        8.90        9.67     10.99 o
   3  20   2       25.31       30.07     12.69 o
   4  20   2       21.57       21.03     12.03 o
   5  20   2       80.30       66.52     15.84 o
   6  20   2        1.46        0.98     12.17 o
  -5  21   2        8.87        3.87     12.62 o
  -4  21   2       17.42       19.20     13.46 o
  -3  21   2        0.20       -7.13     10.64 o
  -2  21   2       24.06       31.47     13.63 o
  -1  21   2        0.60       -4.20     11.45 o
   0  21   2       20.92       13.79     12.29 o
   1  21   2        0.01       -1.85     10.02 o
   2  21   2       38.69       38.17     14.09 o
   3  21   2        8.32       12.50     11.67 o
   4  21   2       13.45       17.92     13.39 o
   5  21   2        1.05       -2.02     12.58 o
  -4  22   2        1.07        4.93     17.30 o
  -3  22   2        7.86       13.67     13.82 o
  -2  22   2        3.88       23.93     15.54 o
  -1  22   2        9.27        7.09     14.31 o
   0  22   2        0.11        0.35     12.51 o
   1  22   2       52.76       62.64     15.86 o
   2  22   2       12.39       13.46     12.33 o
   3  22   2        0.15       -5.03     11.63 o
 -14   1   3       30.75       25.49     11.14 o
 -13   1   3       57.12       90.56     13.41 o
 -12   1   3        5.95       -4.08      6.83 o
 -11   1   3       10.07       18.11      6.89 o
 -10   1   3       51.71       57.73      7.99 o
  -9   1   3      133.05      149.60     10.36 o
  -8   1   3        9.52        5.48      4.25 o
  -7   1   3      242.30      306.40     11.49 o
  -6   1   3     1071.59     1219.28     18.31 o
  -5   1   3      514.42      572.51     11.80 o
  -4   1   3     3086.59     3079.95     23.11 o
  -3   1   3     3138.09     3274.50     20.72 o
  -2   1   3     9039.58     8792.82     44.42 o
  -1   1   3    20350.72    19967.57    110.27 o
   0   1   3     3317.82     3132.35     14.42 o
   1   1   3      327.66      298.75     14.25 o
   2   1   3     9814.96     8819.78    332.81 o
   3   1   3        7.17        4.62      2.16 o
   4   1   3      792.99      603.51     10.35 o
   5   1   3      289.69      511.88     10.76 o
   6   1   3       15.54       12.33      3.57 o
   7   1   3      767.07      732.55     33.48 o
   8   1   3      875.17      851.07     17.85 o
   9   1   3      286.08      298.06     15.23 o
  10   1   3       59.65       57.92      9.15 o
  11   1   3       17.39       19.22      7.95 o
  12   1   3        3.09        2.14      9.13 o
  13   1   3        5.89        9.73     11.37 o
 -14   2   3       14.43       19.14     11.14 o
 -13   2   3       23.98       18.12      9.39 o
 -12   2   3       55.53       68.79     10.78 o
 -11   2   3       59.35       61.31      9.19 o
 -10   2   3       28.13       23.65      6.62 o
  -9   2   3       49.61       69.84      7.77 o
  -8   2   3     1322.18     1210.26     21.69 o
  -7   2   3     1235.57     1418.11     21.50 o
  -6   2   3      801.77      824.13     15.32 o
  -5   2   3     2244.83     2014.35     21.15 o
  -4   2   3     4684.41     5115.19     38.69 o
  -3   2   3    14958.59    14426.00     72.77 o
  -2   2   3    12951.72    11544.75    243.49 o
  -1   2   3     1228.35     1592.03     10.91 o
   0   2   3     1366.03      779.57      7.83 o
   1   2   3     2339.00     3102.46     16.69 o
   2   2   3     2067.49     1479.19     13.87 o
   3   2   3     1631.29     1784.38     15.43 o
   4   2   3      397.05      331.80      8.24 o
   5   2   3      257.49      354.41      9.17 o
   6   2   3      161.40      163.36      8.14 o
   7   2   3       73.93       69.82      6.62 o
   8   2   3      397.15      422.19     14.38 o
   9   2   3      558.42      480.14     38.97 o
  10   2   3       32.11       39.44      8.74 o
  11   2   3        4.37        1.82      7.15 o
  12   2   3       11.02       12.66      9.75 o
  13   2   3        8.71       11.51     12.58 o
 -14   3   3       19.88        3.01     10.38 o
 -13   3   3        9.95        5.34      8.95 o
 -12   3   3        2.75        1.12      7.26 o
 -11   3   3       73.03       89.72     10.50 o
 -10   3   3      264.68      284.70     15.27 o
  -9   3   3      321.39      342.13     16.23 o
  -8   3   3       39.43       20.59      5.36 o
  -7   3   3       14.06       28.23      5.15 o
  -6   3   3      147.46      198.64      9.21 o
  -5   3   3       77.42       40.53      4.62 o
  -4   3   3     8257.43     8367.37     40.32 o
  -3   3   3      302.74      247.31      7.21 o
  -2   3   3     6596.46     6919.42     27.21 o
  -1   3   3     6224.73     6669.68     33.85 o
   0   3   3     4929.61     4521.88     19.72 o
   1   3   3     1787.33     1794.87     12.03 o
   2   3   3        9.72        3.65      2.29 o
   3   3   3     1600.47     1379.72     15.79 o
   4   3   3     3500.95     3345.39     23.02 o
   5   3   3      277.05      237.45      8.79 o
   6   3   3      428.64      463.99     11.59 o
   7   3   3      530.28      558.99     14.17 o
   8   3   3      452.29      483.22     15.59 o
   9   3   3      231.26      275.70     14.93 o
  10   3   3      270.74      288.26     19.46 o
  11   3   3        6.12        0.92      7.94 o
  12   3   3        0.31       -1.46      8.44 o
  13   3   3        1.12       -3.46     10.46 o
 -14   4   3       11.59        5.39     10.44 o
 -13   4   3       41.97       36.24     10.55 o
 -12   4   3       86.54       99.63     12.97 o
 -11   4   3       49.82       37.47      8.77 o
 -10   4   3      699.49      759.32     23.18 o
  -9   4   3      215.52      217.88     14.40 o
  -8   4   3      158.78      155.07     10.55 o
  -7   4   3      127.84      131.52      9.02 o
  -6   4   3       45.40       62.34      6.21 o
  -5   4   3     5087.46     5094.92     38.55 o
  -4   4   3     3334.03     3668.34     32.28 o
  -3   4   3      417.06      331.44      8.19 o
  -2   4   3      840.17      947.88     12.20 o
  -1   4   3        5.23        3.55      2.11 o
   0   4   3       16.10        2.72      1.98 o
   1   4   3     1573.93     1919.16     13.01 o
   2   4   3      623.56      369.18     22.14 o
   3   4   3     1754.08     1791.34     18.88 o
   4   4   3      187.68      127.35      5.71 o
   5   4   3     1612.26     1598.02     18.71 o
   6   4   3      920.15      916.23     16.54 o
   7   4   3       72.88       53.10      6.99 o
   8   4   3       21.18       31.44      6.54 o
   9   4   3       81.47      104.52     10.70 o
  10   4   3        1.19        3.66      7.16 o
  11   4   3        7.47        7.08      8.28 o
  12   4   3        3.85        5.07      9.19 o
  13   4   3        0.55       -1.78     10.00 o
 -14   5   3       34.74       35.08     12.35 o
 -13   5   3       38.62       33.25     10.60 o
 -12   5   3      149.94      183.01     16.48 o
 -11   5   3       19.04       19.67      8.71 o
 -10   5   3        4.91        4.34      6.90 o
  -9   5   3       19.72       26.85      7.31 o
  -8   5   3      144.09      120.03     10.55 o
  -7   5   3      430.04      478.18     13.81 o
  -6   5   3     1002.93     1006.99     17.35 o
  -5   5   3     1145.35      944.66     76.24 o
  -4   5   3      291.66      296.49      8.41 o
  -3   5   3      639.17      670.32      9.84 o
  -2   5   3     1742.36     1309.38     14.14 o
  -1   5   3      560.59      318.26      8.34 o
   0   5   3      327.20      608.90      8.24 o
   1   5   3       24.01       44.99      3.41 o
   2   5   3     2332.49     2226.48     15.50 o
   3   5   3      211.39      153.96      6.46 o
   4   5   3       42.99       22.75      4.23 o
   5   5   3      831.76      823.25     14.40 o
   6   5   3      568.83      577.01     15.18 o
   7   5   3      130.50      140.84     10.22 o
   8   5   3      161.52      194.14     13.50 o
   9   5   3       90.21       65.62     10.00 o
  10   5   3      459.26      534.08     23.33 o
  11   5   3       42.38       36.69     10.93 o
  12   5   3        7.02        9.04      9.66 o
  13   5   3       32.94       39.39     15.81 o
 -13   6   3        3.29       -0.11      8.87 o
 -12   6   3        0.52        4.64      8.44 o
 -11   6   3      276.78      219.48     17.69 o
 -10   6   3      234.29      273.82     17.30 o
  -9   6   3       21.71       18.71      7.13 o
  -8   6   3      280.81      328.72     15.95 o
  -7   6   3       23.26       21.71      5.75 o
  -6   6   3       79.93       95.21      6.67 o
  -5   6   3      665.12      818.15     17.29 o
  -4   6   3     2081.18     2051.67     24.53 o
  -3   6   3      229.51      251.28      6.75 o
  -2   6   3       83.37       84.07      4.92 o
  -1   6   3    10917.85    11090.30     59.46 o
   0   6   3     4144.94     4054.72     22.38 o
   1   6   3      259.97      331.54      7.47 o
   2   6   3     1290.79     1444.06     14.23 o
   3   6   3     1201.41     1361.40     12.51 o
   4   6   3      343.59      333.06      9.67 o
   5   6   3     1270.45     1331.87     16.86 o
   6   6   3      200.37      225.97     11.51 o
   7   6   3       34.42       47.74      7.67 o
   8   6   3      130.60      155.48     13.67 o
   9   6   3       32.77       23.47      7.84 o
  10   6   3      145.92      143.01     15.25 o
  11   6   3       60.23       60.72     12.14 o
  12   6   3       14.37        6.38      9.97 o
  13   6   3       10.00       12.53     14.59 o
 -13   7   3       33.98       25.39     10.51 o
 -12   7   3       62.19      102.00     14.48 o
 -11   7   3      106.62       91.07     13.12 o
 -10   7   3      533.18      596.98     23.14 o
  -9   7   3        0.18       -5.50      5.50 o
  -8   7   3       18.21       24.06      6.90 o
  -7   7   3       10.52       10.76      5.29 o
  -6   7   3      247.26      228.91     12.28 o
  -5   7   3     1637.96     1577.31     24.04 o
  -4   7   3       12.65       14.96      4.25 o
  -3   7   3      268.51      425.60      8.38 o
  -2   7   3       11.44       27.41      3.36 o
  -1   7   3      909.19      748.09     13.12 o
   0   7   3       60.57       84.51      5.41 o
   1   7   3      513.17      635.34     10.22 o
   2   7   3        1.85        6.41      2.54 o
   3   7   3      787.88      682.50     10.73 o
   4   7   3     2571.05     2630.94     22.21 o
   5   7   3      108.15      106.43      7.08 o
   6   7   3      132.33      123.06      9.11 o
   7   7   3       21.84       24.70      6.38 o
   8   7   3      615.51      770.29     24.32 o
   9   7   3       57.39       67.52     10.81 o
  10   7   3       29.99       36.61      9.42 o
  11   7   3       63.27       65.43     12.66 o
  12   7   3       84.85       91.76     16.01 o
 -13   8   3       26.30       40.14     14.41 o
 -12   8   3       56.59       66.01     12.90 o
 -11   8   3      125.39      154.21     15.90 o
 -10   8   3        4.32        8.67      7.63 o
  -9   8   3        0.06       -2.46      5.85 o
  -8   8   3      153.04      122.93     11.37 o
  -7   8   3     1335.63     1495.73     27.59 o
  -6   8   3      111.36      113.97      9.56 o
  -5   8   3        0.21        0.27      4.00 o
  -4   8   3      151.17      173.00      9.68 o
  -3   8   3        4.10       -0.54      2.65 o
  -2   8   3     3318.20     3314.38     29.53 o
  -1   8   3        7.83       -2.42      2.75 o
   0   8   3      507.24      320.46      9.08 o
   1   8   3      806.51      507.42      9.39 o
   2   8   3      144.74       91.32      5.34 o
   3   8   3     1849.45     1883.50     18.56 o
   4   8   3       13.53        8.93      3.12 o
   5   8   3      767.76      700.01     14.10 o
   6   8   3      123.37      101.63      9.46 o
   7   8   3      232.21      254.54     16.62 o
   8   8   3       50.11       45.13      9.25 o
   9   8   3        2.61       -0.39      6.65 o
  10   8   3       31.21       29.42      9.37 o
  11   8   3        0.54        6.79      8.79 o
  12   8   3       39.44       20.94     11.62 o
 -13   9   3        0.07       -0.45     12.48 o
 -12   9   3        0.11       -3.73      8.43 o
 -11   9   3        4.52        7.64      8.58 o
 -10   9   3        3.56        3.04      7.20 o
  -9   9   3       44.21       49.75      9.63 o
  -8   9   3      311.53      344.02     17.20 o
  -7   9   3       48.53       43.29      7.73 o
  -6   9   3        7.81        1.71      4.73 o
  -5   9   3        5.12        5.62      4.54 o
  -4   9   3       13.32        6.58      4.08 o
  -3   9   3      223.14      303.33      8.99 o
  -2   9   3      281.34      274.02     10.33 o
  -1   9   3      489.54      491.02     12.31 o
   0   9   3      327.91      351.48     10.02 o
   1   9   3       38.82       43.60      4.07 o
   2   9   3      324.25      455.67     10.01 o
   3   9   3        3.10       -1.82      2.72 o
   4   9   3      489.77      588.44     12.90 o
   5   9   3     1157.70     1308.04     23.33 o
   6   9   3      296.34      227.75     15.05 o
   7   9   3       67.59       42.77      8.73 o
   8   9   3       59.92       82.90     11.33 o
   9   9   3        0.21        1.36      7.06 o
  10   9   3        0.02        1.34      7.76 o
  11   9   3       23.93       18.16      9.94 o
  12   9   3        2.85        3.58     10.05 o
 -13  10   3        2.41        6.01     14.77 o
 -12  10   3        4.17        0.74     11.68 o
 -11  10   3       39.93       32.50     11.15 o
 -10  10   3      168.15      142.30     16.16 o
  -9  10   3      660.18      765.03     25.53 o
  -8  10   3       37.72       23.39      7.41 o
  -7  10   3      190.65      241.71     14.69 o
  -6  10   3       87.58       78.26      8.73 o
  -5  10   3     1147.50     1160.39     22.62 o
  -4  10   3      559.42      625.85     15.85 o
  -3  10   3        1.82        0.59      2.98 o
  -2  10   3     3336.70     3529.42     33.74 o
  -1  10   3       98.62      110.43      7.68 o
   0  10   3     3780.13     3588.29     30.68 o
   1  10   3        0.68        5.18      3.06 o
   2  10   3       32.06       59.07      5.18 o
   3  10   3      659.48      732.37     13.52 o
   4  10   3      178.50      168.51     11.05 o
   5  10   3     3494.90     3419.65     37.94 o
   6  10   3      147.01      154.05     13.08 o
   7  10   3      514.29      482.82     20.59 o
   8  10   3        0.13       -5.91      5.91 o
   9  10   3        0.40       -3.67      6.97 o
  10  10   3       28.09       32.78     10.10 o
  11  10   3       11.54       10.95     10.08 o
  12  10   3        0.01       -2.53     12.72 o
 -12  11   3        3.71       -6.15     11.76 o
 -11  11   3        7.64        8.93     10.55 o
 -10  11   3       25.74       29.41     10.38 o
  -9  11   3       67.52       38.60     10.37 o
  -8  11   3       25.41       25.39      8.92 o
  -7  11   3        0.19       -2.44      5.83 o
  -6  11   3       19.11       12.29      6.51 o
  -5  11   3        1.03        2.97      5.28 o
  -4  11   3       90.39       96.38      9.78 o
  -3  11   3      114.99      122.25     10.30 o
  -2  11   3     1007.60     1197.31     21.18 o
  -1  11   3       39.63       69.06      6.39 o
   0  11   3      921.00      991.49     17.53 o
   1  11   3       24.16       26.13      4.42 o
   2  11   3      142.01      193.89      8.63 o
   3  11   3       49.39       37.05      5.01 o
   4  11   3      291.50      310.08     14.51 o
   5  11   3       53.10       49.84      8.10 o
   6  11   3        5.03       -0.12      5.94 o
   7  11   3      257.36      313.45     19.21 o
   8  11   3       11.65        1.02      6.83 o
   9  11   3       42.85       58.41     11.12 o
  10  11   3        0.80        2.19      8.15 o
  11  11   3        0.72        1.28     10.00 o
 -12  12   3        0.64       -1.99     12.18 o
 -11  12   3       10.44        7.38     11.51 o
 -10  12   3        4.23        1.06      8.52 o
  -9  12   3        7.48        4.04      8.01 o
  -8  12   3        0.59        4.54      7.44 o
  -7  12   3      405.23      446.32     21.89 o
  -6  12   3       80.63       91.37     10.96 o
  -5  12   3        3.14        4.82      5.97 o
  -4  12   3      168.34      166.32     12.60 o
  -3  12   3       57.84       68.40      8.82 o
  -2  12   3     1239.31     1401.86     23.77 o
  -1  12   3       23.48       19.12      4.87 o
   0  12   3     1171.56     1218.31     19.45 o
   1  12   3      199.30      215.01      9.90 o
   2  12   3      249.37      226.97     10.47 o
   3  12   3      189.31      235.68     13.45 o
   4  12   3      841.33      908.84     26.36 o
   5  12   3        8.09        7.80      5.92 o
   6  12   3      394.02      350.43     18.95 o
   7  12   3       80.96       94.65     12.16 o
   8  12   3       73.58       69.78     11.71 o
   9  12   3       24.53        8.51      8.18 o
  10  12   3        9.28        7.24      9.01 o
  11  12   3       20.79       22.00     12.88 o
 -11  13   3        6.57        6.39     12.28 o
 -10  13   3       16.93        0.92     10.73 o
  -9  13   3       80.83       82.32     13.77 o
  -8  13   3        0.48       -3.69      7.35 o
  -7  13   3       37.66       44.10     10.11 o
  -6  13   3       14.66       15.88      7.39 o
  -5  13   3        0.77       11.48      6.60 o
  -4  13   3       89.39      113.30     11.16 o
  -3  13   3       34.31       27.87      7.10 o
  -2  13   3       51.30       40.80      7.55 o
  -1  13   3        6.47        9.67      4.78 o
   0  13   3       58.43       47.08      6.15 o
   1  13   3       29.10       31.04      5.36 o
   2  13   3     1242.21     1244.85     22.91 o
   3  13   3      268.55      243.19     14.47 o
   4  13   3       59.58       61.41      9.76 o
   5  13   3       16.17       17.29      7.40 o
   6  13   3      177.30      189.49     16.46 o
   7  13   3       48.53       58.01     12.17 o
   8  13   3       71.56       71.38     15.29 o
   9  13   3      116.09      118.05     19.66 o
  10  13   3       20.59       21.01     13.58 o
  11  13   3       21.75       29.47     20.81 o
 -11  14   3        0.41       -8.76     11.67 o
 -10  14   3       57.59       53.43     15.94 o
  -9  14   3       73.87       92.62     15.86 o
  -8  14   3      190.00      184.54     19.18 o
  -7  14   3       71.30       91.95     13.16 o
  -6  14   3      398.22      437.33     22.85 o
  -5  14   3       19.25       23.68      7.55 o
  -4  14   3       47.27       24.54      7.26 o
  -3  14   3      218.93      240.75     15.41 o
  -2  14   3      179.30      188.14     12.70 o
  -1  14   3      550.71      624.35     15.80 o
   0  14   3        6.44       11.86      4.92 o
   1  14   3       36.63       42.33      6.46 o
   2  14   3        3.53        0.78      5.72 o
   3  14   3      342.48      328.78     20.82 o
   4  14   3      598.69      647.25     25.02 o
   5  14   3        7.08       15.99      9.10 o
   6  14   3      238.50      221.88     22.69 o
   7  14   3       64.44       45.75     13.63 o
   8  14   3       63.23       60.31     17.04 o
   9  14   3       50.57       24.01     13.48 o
  10  14   3       11.35       18.00     14.30 o
 -10  15   3       14.41        7.66     14.68 o
  -9  15   3        1.32        0.71     10.76 o
  -8  15   3       71.39       55.23     12.16 o
  -7  15   3       76.38       73.08     12.66 o
  -6  15   3        3.32        7.29      8.81 o
  -5  15   3      153.79      116.03     13.74 o
  -4  15   3       32.16       30.02      8.74 o
  -3  15   3        1.87       -3.97      6.15 o
  -2  15   3       19.07       33.83      8.00 o
  -1  15   3       21.38       15.72      6.62 o
   0  15   3       42.99       58.70      7.83 o
   1  15   3       80.91       77.95      8.68 o
   2  15   3      160.25      162.13     15.36 o
   3  15   3       29.47       44.63     10.07 o
   4  15   3        7.25       -2.56      6.93 o
   5  15   3        0.73       -1.57      7.61 o
   6  15   3        0.34        2.52      9.60 o
   7  15   3        1.21       -1.41      9.84 o
   8  15   3        9.78       17.42     12.22 o
   9  15   3       27.54       21.36     13.93 o
  10  15   3       25.05       24.76     28.94 o
 -10  16   3       10.96       11.37     21.27 o
  -9  16   3        3.82       -4.42     12.27 o
  -8  16   3      141.44      205.74     27.45 o
  -7  16   3       44.29       49.53     12.79 o
  -6  16   3      352.75      380.04     26.06 o
  -5  16   3      124.81      121.48     14.38 o
  -4  16   3       96.34      125.12     14.33 o
  -3  16   3       11.80       10.40      7.31 o
  -2  16   3       13.77       10.63      6.56 o
  -1  16   3     1056.98     1082.35     26.11 o
   0  16   3       30.93       24.97      7.10 o
   1  16   3      328.52      347.31     17.45 o
   2  16   3       27.99       17.24      8.39 o
   3  16   3       73.81      102.88     13.77 o
   4  16   3      131.25      159.75     16.79 o
   5  16   3       18.16       16.20      9.17 o
   6  16   3      340.34      334.31     26.15 o
   7  16   3       21.31       29.17     13.56 o
   8  16   3       94.88      100.49     19.45 o
   9  16   3       44.79       57.51     17.45 o
  -9  17   3        4.20        5.88     14.37 o
  -8  17   3        3.16       -1.77     12.75 o
  -7  17   3        0.02       -1.95     10.25 o
  -6  17   3       37.65       46.86     12.62 o
  -5  17   3       18.55        6.74      9.19 o
  -4  17   3       13.67        8.49      8.18 o
  -3  17   3       29.93       31.56      8.17 o
  -2  17   3        3.11        1.56      6.29 o
  -1  17   3        0.29       -2.33      5.96 o
   0  17   3       46.29       24.21      7.17 o
   1  17   3      145.04      149.08     16.68 o
   2  17   3      143.37      122.91     14.63 o
   3  17   3      355.34      359.98     23.71 o
   4  17   3      113.34       83.25     13.65 o
   5  17   3        6.52       10.08      8.68 o
   6  17   3        0.83        1.61      9.74 o
   7  17   3        3.27       12.75     11.37 o
   8  17   3       60.55       59.16     17.37 o
  -9  18   3        0.15       15.58     29.38 o
  -8  18   3       20.15        0.51     14.50 o
  -7  18   3       28.77       36.25     16.62 o
  -6  18   3      105.11      109.87     18.73 o
  -5  18   3        1.80        8.85      9.36 o
  -4  18   3        5.24        6.92      7.24 o
  -3  18   3      170.01      162.31     14.41 o
  -2  18   3        8.79        6.43      7.19 o
  -1  18   3       43.68       55.04     10.51 o
   0  18   3        4.50        6.20      8.19 o
   1  18   3       27.83       19.57     10.02 o
   2  18   3        0.06        3.48      8.38 o
   3  18   3       31.85       16.88      9.56 o
   4  18   3       95.83       84.15     14.18 o
   5  18   3        4.69        2.24      9.39 o
   6  18   3       66.77       74.04     15.64 o
   7  18   3       25.24       16.67     12.61 o
   8  18   3       15.58       17.33     18.17 o
  -8  19   3        4.04       -7.78     18.95 o
  -7  19   3        6.40       -3.48     13.24 o
  -6  19   3       16.47       12.23     14.39 o
  -5  19   3       10.80        7.69     10.37 o
  -4  19   3       20.04       20.17     10.00 o
  -3  19   3        0.04       -0.90      7.26 o
  -2  19   3       21.38       14.19      8.47 o
  -1  19   3        0.10        3.93      9.39 o
   0  19   3        0.00       -5.25      8.20 o
   1  19   3       25.51        6.10      9.62 o
   2  19   3       27.11       17.88     10.13 o
   3  19   3       17.54       26.54     10.88 o
   4  19   3       43.49       20.15     10.58 o
   5  19   3       21.81       31.18     12.81 o
   6  19   3       31.11       23.46     12.22 o
   7  19   3       21.09       16.30     13.45 o
  -7  20   3       37.37       46.09     26.94 o
  -6  20   3       76.58       87.61     19.25 o
  -5  20   3       51.81       53.49     15.83 o
  -4  20   3        1.16       -0.86      9.75 o
  -3  20   3        1.50        5.09      9.35 o
  -2  20   3       90.64       83.75     15.36 o
  -1  20   3       18.87       22.99     12.79 o
   0  20   3      197.83      231.32     24.75 o
   1  20   3       43.71       42.67     12.65 o
   2  20   3       35.41       37.21     12.60 o
   3  20   3       73.07       73.15     15.64 o
   4  20   3        0.09       -6.07      9.51 o
   5  20   3        0.10        7.46     11.59 o
   6  20   3        2.25       -0.83     12.00 o
  -5  21   3        0.72       -2.14     13.85 o
  -4  21   3       43.25       27.26     13.80 o
  -3  21   3        0.00        0.25     15.03 o
  -2  21   3        0.15       -4.53     10.46 o
  -1  21   3       13.71       -0.83     11.37 o
   0  21   3        3.16       12.52     12.47 o
   1  21   3        0.20        0.42     10.09 o
   2  21   3        0.29        1.54     10.62 o
   3  21   3       22.74       18.34     12.98 o
   4  21   3       20.80       23.12     14.83 o
  -3  22   3       40.36       30.16     24.34 o
  -2  22   3       95.30      103.53     30.62 o
  -1  22   3       34.60       34.27     15.75 o
   0  22   3      112.70       98.35     19.85 o
   1  22   3      115.80      126.03     19.45 o
   2  22   3      130.40      127.48     19.95 o
   3  22   3      106.48      161.56     37.15 o
 -14   0   4       81.04      117.61     23.33 o
 -13   0   4        1.89        2.59     11.64 o
 -12   0   4      270.61      271.64     25.03 o
 -11   0   4       19.59       35.21     10.54 o
 -10   0   4       15.09       12.53      8.29 o
  -9   0   4      982.73     1094.00     29.92 o
  -8   0   4      172.09      132.95     12.75 o
  -7   0   4     1109.38     1241.21     27.18 o
  -6   0   4     1453.57     1558.42     31.99 o
  -5   0   4       27.27       58.05      7.72 o
  -4   0   4      693.51      542.64     15.60 o
  -3   0   4       33.29       46.09      5.84 o
  -2   0   4      115.76      183.80      7.90 o
  -1   0   4     2442.42     2196.95     19.89 o
   0   0   4    49644.60    45443.11    152.72 o
   1   0   4     8559.39     8178.21     36.66 o
   2   0   4       19.97       11.81      3.67 o
   3   0   4     2181.66     2224.37     23.83 o
   4   0   4     3047.56     3310.56     33.76 o
   5   0   4     1655.79     1675.09     26.75 o
   6   0   4       69.54       95.67      9.33 o
   7   0   4      260.35      175.00     35.84 o
   8   0   4      379.30      336.58     19.87 o
   9   0   4       11.03        5.75      7.38 o
  10   0   4      273.65      282.89     23.88 o
  11   0   4      100.77      100.24     19.13 o
  12   0   4       19.99       12.32     15.84 o
  13   0   4        0.84        1.32     18.90 o
 -14   1   4       12.72       14.02     10.47 o
 -13   1   4        3.48       -5.64      7.78 o
 -12   1   4        0.18       -1.23      6.73 o
 -11   1   4       41.50       37.06      8.01 o
 -10   1   4      157.59      162.15     11.28 o
  -9   1   4       46.47       51.39      7.20 o
  -8   1   4       33.32       35.33      6.12 o
  -7   1   4       41.48       59.24      6.33 o
  -6   1   4       29.75       36.68      4.91 o
  -5   1   4      563.02      665.64     12.64 o
  -4   1   4       65.02       88.96      5.39 o
  -3   1   4     2958.47     3086.39     22.10 o
  -2   1   4       28.35       32.69      2.51 o
  -1   1   4     2896.77     2815.06     11.84 o
   0   1   4     8070.41     8060.55     26.63 o
   1   1   4     4379.03     4894.72     21.21 o
   2   1   4     9101.99     8724.43     47.27 o
   3   1   4       89.20       47.83      3.50 o
   4   1   4     1657.85     1614.44     16.73 o
   5   1   4     1269.97     1483.93     18.53 o
   6   1   4       14.72       23.65      4.27 o
   7   1   4       81.11       71.52      6.51 o
   8   1   4       29.39       24.26      5.60 o
   9   1   4      121.27      143.13     11.29 o
  10   1   4       65.72       53.76      8.60 o
  11   1   4      146.58      162.47     16.45 o
  12   1   4       16.82       16.16     11.22 o
  13   1   4        0.01       -8.93     14.17 o
 -14   2   4       20.79       13.35     10.28 o
 -13   2   4        0.07       -4.66      8.10 o
 -12   2   4       32.92       30.95      8.33 o
 -11   2   4       31.43       16.09      6.87 o
 -10   2   4       39.40       25.67      6.85 o
  -9   2   4      179.72      159.50     10.99 o
  -8   2   4        5.15        4.06      4.32 o
  -7   2   4      458.99      439.32     12.78 o
  -6   2   4       93.12      110.01      7.23 o
  -5   2   4       29.27       24.11      3.94 o
  -4   2   4      216.58      191.23      7.07 o
  -3   2   4      656.59      700.35     10.17 o
  -2   2   4     1632.60     1281.12     65.06 o
  -1   2   4      529.69      694.85      7.98 o
   0   2   4        0.65        1.82      1.53 o
   1   2   4     1452.62     1421.47     10.93 o
   2   2   4       34.96       44.40      2.98 o
   3   2   4     2613.62     2614.41     21.58 o
   4   2   4      879.58     1118.39     13.80 o
   5   2   4     3622.68     3493.78     26.64 o
   6   2   4      551.74      591.24     12.72 o
   7   2   4       80.45       92.04      7.57 o
   8   2   4      297.32      291.59     13.91 o
   9   2   4       30.02       29.12      7.00 o
  10   2   4      136.48      126.19     13.98 o
  11   2   4        3.19        0.83      7.92 o
  12   2   4       24.11       11.21     11.19 o
  13   2   4        0.08       -2.29     18.33 o
 -14   3   4       27.18       21.26     11.34 o
 -13   3   4        9.35       12.15      9.61 o
 -12   3   4        8.67        8.37      7.37 o
 -11   3   4        1.01       -4.80      5.71 o
 -10   3   4       77.80       68.35      9.62 o
  -9   3   4      295.20      296.32     15.41 o
  -8   3   4      129.62      177.78     10.69 o
  -7   3   4       15.98       64.20      6.51 o
  -6   3   4      666.44      641.52     13.76 o
  -5   3   4        6.36        8.62      3.23 o
  -4   3   4        2.47        2.34      2.74 o
  -3   3   4     6779.02     6515.22     39.58 o
  -2   3   4     1174.05     1424.57     13.00 o
  -1   3   4      111.33      133.26      5.18 o
   0   3   4       28.39       46.80      3.24 o
   1   3   4     1201.41      865.01     11.47 o
   2   3   4     8745.42     7875.31     49.95 o
   3   3   4     1343.88     2091.51     19.76 o
   4   3   4     3389.34     3109.16     22.57 o
   5   3   4       59.34       35.96      4.32 o
   6   3   4      727.68      701.72     14.06 o
   7   3   4       56.64       70.31      7.24 o
   8   3   4       92.46       96.78      9.18 o
   9   3   4      161.87      200.72     13.71 o
  10   3   4      162.81      192.72     16.71 o
  11   3   4       19.34        9.10      8.54 o
  12   3   4       17.11       16.26     10.06 o
  13   3   4       42.51       57.49     26.60 o
 -14   4   4        3.50       -1.09     10.39 o
 -13   4   4       29.26       25.47      9.83 o
 -12   4   4       46.58       42.71     10.11 o
 -11   4   4      320.38      299.13     18.64 o
 -10   4   4        3.84        7.36      6.73 o
  -9   4   4       72.26       57.12      8.77 o
  -8   4   4      245.31      236.52     12.50 o
  -7   4   4      580.93      640.51     15.87 o
  -6   4   4      350.77      336.56     11.13 o
  -5   4   4     1849.89     1905.90     24.83 o
  -4   4   4      719.75      618.09     12.08 o
  -3   4   4      694.31      980.47     12.59 o
  -2   4   4      520.32      589.86      9.92 o
  -1   4   4      515.37      489.48      8.74 o
   0   4   4      575.35      563.42      8.83 o
   1   4   4      385.36      363.08      7.90 o
   2   4   4       89.95       64.05      7.31 o
   3   4   4      253.50      232.73      7.79 o
   4   4   4     1180.18     1043.73     16.10 o
   5   4   4     1042.50     1066.95     14.44 o
   6   4   4       26.34       14.17      4.60 o
   7   4   4       81.15       90.32      8.25 o
   8   4   4      328.52      398.98     15.81 o
   9   4   4      614.75      627.53     21.88 o
  10   4   4      106.76       91.70     12.75 o
  11   4   4        7.14        0.69      8.15 o
  12   4   4       24.86       14.64     10.38 o
  13   4   4        3.88        7.38     16.99 o
 -14   5   4       11.94        3.44     11.15 o
 -13   5   4      108.19      117.97     15.16 o
 -12   5   4      132.39      148.47     15.09 o
 -11   5   4       81.28       74.34     11.18 o
 -10   5   4       41.12       30.91      8.46 o
  -9   5   4      249.03      250.57     15.64 o
  -8   5   4       20.67       18.65      6.13 o
  -7   5   4      135.18      134.88      9.14 o
  -6   5   4       11.75        5.71      3.79 o
  -5   5   4      864.24     1042.03     16.70 o
  -4   5   4     1766.16     1804.27     19.93 o
  -3   5   4       98.78      120.68      5.64 o
  -2   5   4      512.68      471.33      9.70 o
  -1   5   4      151.50      194.64      6.33 o
   0   5   4      290.15      286.17      6.98 o
   1   5   4       25.64       24.44      2.73 o
   2   5   4      227.72      248.68      6.53 o
   3   5   4     1424.61     1341.85     15.68 o
   4   5   4      678.32      510.11     11.84 o
   5   5   4       53.52       97.65      7.02 o
   6   5   4       56.37       26.71      5.48 o
   7   5   4        3.76       -2.44      4.37 o
   8   5   4      659.67      651.34     21.11 o
   9   5   4      181.37      210.76     15.65 o
  10   5   4       96.58       91.57     12.04 o
  11   5   4       49.24       45.22     11.72 o
  12   5   4       21.88       31.64     11.85 o
 -14   6   4        0.16       -8.42      9.78 o
 -13   6   4       60.65       51.65     12.57 o
 -12   6   4       13.30        1.57      8.54 o
 -11   6   4        1.24       -1.89      7.09 o
 -10   6   4      183.72      203.46     15.30 o
  -9   6   4       88.28       86.60     10.42 o
  -8   6   4      368.11      395.95     16.48 o
  -7   6   4        7.28       -3.09      4.32 o
  -6   6   4      526.99      422.08     11.96 o
  -5   6   4     1018.76      997.14     16.65 o
  -4   6   4      812.63     1007.29     15.28 o
  -3   6   4     6663.15     6618.89     35.30 o
  -2   6   4      393.44      472.46      9.55 o
  -1   6   4      345.44      436.88      8.50 o
   0   6   4     1777.67     1510.33     13.87 o
   1   6   4      743.01      752.43      9.73 o
   2   6   4       78.45       58.65      3.82 o
   3   6   4       48.65       83.04      5.35 o
   4   6   4     1905.38     1766.06     20.13 o
   5   6   4        1.68       15.38      4.26 o
   6   6   4     1623.15     1614.65     25.16 o
   7   6   4       11.58        0.39      5.46 o
   8   6   4      179.56      218.86     16.20 o
   9   6   4      561.90      614.41     22.28 o
  10   6   4      210.23      198.25     16.39 o
  11   6   4      226.18      232.02     21.04 o
  12   6   4        0.04        0.31      9.41 o
 -13   7   4        1.45       -4.61      8.94 o
 -12   7   4       13.25        9.55      9.57 o
 -11   7   4       83.95       91.36     13.02 o
 -10   7   4       22.75       11.05      7.40 o
  -9   7   4      119.06      103.44     11.02 o
  -8   7   4       14.59        9.87      6.22 o
  -7   7   4       14.50       17.94      5.50 o
  -6   7   4      324.33      354.52     13.80 o
  -5   7   4        7.04       -0.41      3.64 o
  -4   7   4       11.69        3.88      2.98 o
  -3   7   4        0.78       10.34      2.97 o
  -2   7   4       17.93        8.17      2.71 o
  -1   7   4      247.62      230.72      8.73 o
   0   7   4      370.54      264.05      7.26 o
   1   7   4      223.85      133.67      5.80 o
   2   7   4     1942.69     1865.42     17.89 o
   3   7   4      749.48      841.35     14.17 o
   4   7   4       54.02       88.32      6.56 o
   5   7   4      648.50      572.27     13.30 o
   6   7   4       67.86       40.55      6.30 o
   7   7   4       10.10       -2.26      5.41 o
   8   7   4       94.14       78.65     10.93 o
   9   7   4        0.42       -0.97      6.23 o
  10   7   4       86.87       57.99     10.38 o
  11   7   4        1.43        2.21      8.92 o
  12   7   4        5.62        8.14     10.52 o
 -13   8   4        0.19       -9.30      9.30 o
 -12   8   4        2.55        6.68      9.26 o
 -11   8   4       10.91       10.88      8.69 o
 -10   8   4       56.83       52.26     10.36 o
  -9   8   4        3.73       -0.79      5.82 o
  -8   8   4      131.93      135.11     13.73 o
  -7   8   4       77.46       88.55      9.35 o
  -6   8   4       94.83       92.22      8.75 o
  -5   8   4      145.42      138.94      9.64 o
  -4   8   4        0.07       -0.17      2.83 o
  -3   8   4      232.32      223.29      8.36 o
  -2   8   4     3102.83     3099.44     31.08 o
  -1   8   4       12.05        8.48      3.42 o
   0   8   4      610.81      879.01     14.68 o
   1   8   4      151.12      129.82      6.25 o
   2   8   4       16.14       13.49      3.29 o
   3   8   4       48.83       31.79      4.12 o
   4   8   4      417.18      457.61     11.93 o
   5   8   4       94.23       93.66      7.74 o
   6   8   4      333.83      295.41     16.96 o
   7   8   4       83.72       94.54     11.21 o
   8   8   4       40.11       26.51      8.34 o
   9   8   4       26.03       33.20      9.25 o
  10   8   4        0.84        1.91      7.45 o
  11   8   4      116.19      133.42     16.41 o
  12   8   4       17.94       13.00     11.16 o
 -13   9   4       31.15       29.20     13.33 o
 -12   9   4       11.49        3.57     10.49 o
 -11   9   4      143.96      149.80     17.33 o
 -10   9   4        0.16        1.17      7.13 o
  -9   9   4        0.75       -1.62      5.76 o
  -8   9   4       16.82       13.23      6.68 o
  -7   9   4       13.96       10.72      5.86 o
  -6   9   4      350.64      334.37     14.72 o
  -5   9   4        9.95        7.55      4.75 o
  -4   9   4      276.21      199.36      8.15 o
  -3   9   4      147.11       86.58      5.91 o
  -2   9   4      159.70       78.93      6.93 o
  -1   9   4     1230.86     1580.48     21.35 o
   0   9   4     1037.55     1155.90     17.08 o
   1   9   4      491.19      453.95     10.06 o
   2   9   4      269.72      185.21      7.97 o
   3   9   4       56.36       36.11      4.67 o
   4   9   4       18.18       10.27      4.40 o
   5   9   4      132.47       96.24      9.65 o
   6   9   4       31.23       34.69      7.91 o
   7   9   4      488.06      497.66     20.03 o
   8   9   4        5.20        8.83      7.03 o
   9   9   4        0.20        5.67      7.16 o
  10   9   4        4.38       10.98      8.52 o
  11   9   4       10.01        3.66      9.29 o
  12   9   4       41.78       57.66     18.85 o
 -13  10   4        1.43       -2.54     12.72 o
 -12  10   4       50.49       57.61     15.02 o
 -11  10   4      117.73       97.14     16.25 o
 -10  10   4        1.73       -1.49      7.73 o
  -9  10   4        0.22        2.95      7.51 o
  -8  10   4        6.02        4.42      6.52 o
  -7  10   4       23.64       21.71      7.27 o
  -6  10   4       53.91       50.82      8.41 o
  -5  10   4       99.21      107.14      9.18 o
  -4  10   4     1047.45     1048.64     23.07 o
  -3  10   4      134.85      150.33      9.20 o
  -2  10   4     1045.29     1122.76     20.09 o
  -1  10   4      421.59      443.13     12.65 o
   0  10   4      970.99     1089.45     17.60 o
   1  10   4       37.30       49.60      4.70 o
   2  10   4       70.02       79.57      6.18 o
   3  10   4      650.48      639.27     14.74 o
   4  10   4      153.50      156.49     12.17 o
   5  10   4       65.72       62.68      8.61 o
   6  10   4       58.61       41.68      8.02 o
   7  10   4      165.56      174.31     14.81 o
   8  10   4      184.70      209.70     16.78 o
   9  10   4        1.99       -1.95      7.18 o
  10  10   4        0.41       -2.87      7.76 o
  11  10   4        1.56        3.82      9.71 o
 -12  11   4       13.28       -1.19     10.95 o
 -11  11   4        3.77        0.71      9.66 o
 -10  11   4        0.08       -1.99      9.02 o
  -9  11   4      126.73      156.61     16.30 o
  -8  11   4      115.43      150.61     14.12 o
  -7  11   4       56.33       72.58     10.16 o
  -6  11   4       49.41       36.09      8.00 o
  -5  11   4       84.77       47.97      8.07 o
  -4  11   4     1107.87     1035.61     23.93 o
  -3  11   4      780.67      909.74     21.80 o
  -2  11   4     1176.16      976.75     19.74 o
  -1  11   4      261.56      237.02     11.40 o
   0  11   4      316.90      325.26     11.18 o
   1  11   4      172.18      162.67      8.76 o
   2  11   4      547.31      482.87     13.29 o
   3  11   4      135.83      116.80      8.43 o
   4  11   4     1072.33     1047.63     25.16 o
   5  11   4      257.45      258.81     15.45 o
   6  11   4       10.10        2.09      5.95 o
   7  11   4       10.75        8.39      7.09 o
   8  11   4        1.45       -1.54      6.75 o
   9  11   4      101.82      109.91     14.13 o
  10  11   4        3.83       12.42      9.53 o
  11  11   4       35.59       29.08     12.37 o
 -12  12   4       53.06       55.56     17.52 o
 -11  12   4        2.55        2.14     10.54 o
 -10  12   4       53.32       51.42     13.60 o
  -9  12   4       45.39       45.48     12.04 o
  -8  12   4       36.30       33.31      9.73 o
  -7  12   4        8.18       25.95      8.00 o
  -6  12   4      202.65      203.09     15.05 o
  -5  12   4     1084.58     1068.53     26.08 o
  -4  12   4      257.38      277.36     15.90 o
  -3  12   4     1092.16     1156.45     25.27 o
  -2  12   4      382.45      326.85     13.95 o
  -1  12   4        1.03       -3.63      3.73 o
   0  12   4     1655.39     1643.69     23.52 o
   1  12   4      335.46      314.94     11.42 o
   2  12   4       91.52      114.93      8.49 o
   3  12   4      200.18      219.53     15.02 o
   4  12   4       17.19       18.45      7.07 o
   5  12   4       11.57        6.65      6.36 o
   6  12   4      129.23      150.31     14.00 o
   7  12   4      374.75      371.84     23.07 o
   8  12   4        3.11       -4.00      7.64 o
   9  12   4        3.30        4.28      8.99 o
  10  12   4       33.73       28.22     11.96 o
  11  12   4        0.28       -7.75     13.91 o
 -11  13   4        1.17       -0.18     12.09 o
 -10  13   4       31.12       15.90     11.05 o
  -9  13   4       34.20       37.88     12.08 o
  -8  13   4        1.33        3.80      7.84 o
  -7  13   4       20.09       42.54      9.45 o
  -6  13   4        7.03       -2.71      6.14 o
  -5  13   4       37.45       25.28      7.52 o
  -4  13   4      168.77      156.54     13.02 o
  -3  13   4       88.75      104.97     10.63 o
  -2  13   4       36.96       34.13      7.52 o
  -1  13   4      457.58      472.38     14.81 o
   0  13   4      274.50      252.16     11.75 o
   1  13   4      284.84      271.02     12.27 o
   2  13   4     1597.59     1543.74     31.26 o
   3  13   4      513.41      533.79     19.99 o
   4  13   4      212.14      188.98     15.20 o
   5  13   4       31.30       25.94      7.42 o
   6  13   4       47.62       51.69     10.78 o
   7  13   4       15.16       12.15      8.58 o
   8  13   4       27.80       34.06     10.64 o
   9  13   4        3.27       -1.43     10.78 o
  10  13   4        0.95       -8.25     11.73 o
 -11  14   4        3.12       -5.56     11.65 o
 -10  14   4        3.38        7.03     10.75 o
  -9  14   4       24.00       26.09     11.49 o
  -8  14   4      150.14      135.82     17.14 o
  -7  14   4       60.88       65.44     11.83 o
  -6  14   4        0.38        0.66      6.52 o
  -5  14   4       79.86      120.86     12.35 o
  -4  14   4       37.14       35.60      8.19 o
  -3  14   4       55.49       49.73      8.83 o
  -2  14   4      203.76      200.35     13.25 o
  -1  14   4      515.92      590.99     16.97 o
   0  14   4      296.76      299.51     13.00 o
   1  14   4     1022.16      995.90     19.68 o
   2  14   4      793.68      917.08     25.48 o
   3  14   4      168.21      180.65     14.73 o
   4  14   4       37.37       37.18      9.36 o
   5  14   4       64.42       79.66     12.72 o
   6  14   4       72.06       55.41     13.88 o
   7  14   4       51.43       43.97     13.70 o
   8  14   4      230.82      215.79     24.65 o
   9  14   4       30.42       32.42     14.83 o
  10  14   4       27.56       35.91     17.06 o
 -10  15   4      108.74      107.71     23.19 o
  -9  15   4        8.03       13.88     10.79 o
  -8  15   4        6.70        5.89      9.24 o
  -7  15   4        0.21       -1.64      8.22 o
  -6  15   4      108.78       92.71     12.17 o
  -5  15   4        0.03        3.61      6.65 o
  -4  15   4      136.18      156.37     13.91 o
  -3  15   4      356.20      383.26     18.74 o
  -2  15   4      168.12      138.90     12.72 o
  -1  15   4       93.73      111.43     10.82 o
   0  15   4       20.36       39.05      6.99 o
   1  15   4      158.30      158.28     14.93 o
   2  15   4      186.04      183.97     16.29 o
   3  15   4       89.39       71.42     11.83 o
   4  15   4        6.95        2.32      7.31 o
   5  15   4        6.18        3.40      7.90 o
   6  15   4        6.16        0.79      9.20 o
   7  15   4        3.96       -0.20     10.19 o
   8  15   4       24.44       16.05     12.56 o
   9  15   4        0.10        3.03     12.25 o
 -10  16   4        0.02       -0.40     20.31 o
  -9  16   4        3.31       -2.47     12.46 o
  -8  16   4       28.97       27.29     13.46 o
  -7  16   4        0.83       -5.63      9.62 o
  -6  16   4        1.34        0.04      9.97 o
  -5  16   4       51.70       53.59     11.22 o
  -4  16   4       63.75       55.10     10.89 o
  -3  16   4       19.61       12.09      7.32 o
  -2  16   4        8.38        4.38      6.61 o
  -1  16   4       51.60       58.12      9.10 o
   0  16   4        2.79       -2.41      6.78 o
   1  16   4       45.46       44.67     10.02 o
   2  16   4       31.52       41.13     10.02 o
   3  16   4       43.52       41.72     10.66 o
   4  16   4       33.93       14.21      9.04 o
   5  16   4       37.31       31.05     10.47 o
   6  16   4       33.48       41.05     12.43 o
   7  16   4        2.53       -3.82      9.42 o
   8  16   4        3.75       13.35     12.90 o
   9  16   4        9.05        6.29     19.06 o
  -9  17   4       32.18       40.26     17.04 o
  -8  17   4       76.77       69.01     17.21 o
  -7  17   4       34.33       44.71     14.55 o
  -6  17   4        0.82       -4.27      9.69 o
  -5  17   4       27.46       18.44     10.70 o
  -4  17   4       29.74       45.06     10.93 o
  -3  17   4       71.21       90.03     11.98 o
  -2  17   4        0.20        1.10      6.28 o
  -1  17   4        1.43       -0.13      5.98 o
   0  17   4        5.05        0.54      7.57 o
   1  17   4      118.30      107.91     15.27 o
   2  17   4        0.78        0.63      7.85 o
   3  17   4       91.82       75.54     13.09 o
   4  17   4       17.92       15.09      9.72 o
   5  17   4        1.21        7.43      8.97 o
   6  17   4        7.11        9.52     10.21 o
   7  17   4        0.02       -7.04      9.76 o
   8  17   4       55.08       55.29     15.53 o
  -8  18   4       54.04       48.14     18.98 o
  -7  18   4      162.25      201.89     24.69 o
  -6  18   4      141.01      171.88     22.13 o
  -5  18   4       25.05       33.12     13.30 o
  -4  18   4       74.22       80.20     12.29 o
  -3  18   4      116.48      117.52     12.86 o
  -2  18   4      216.79      205.65     15.84 o
  -1  18   4       69.81       65.41     12.94 o
   0  18   4       30.50       22.38     10.13 o
   1  18   4       39.12       46.68     12.43 o
   2  18   4      147.49      177.82     18.08 o
   3  18   4      326.39      392.33     25.80 o
   4  18   4       90.00      100.90     15.54 o
   5  18   4       58.01       48.50     12.97 o
   6  18   4      117.78      136.46     19.88 o
   7  18   4      111.92      103.69     18.55 o
  -8  19   4        3.94        0.22     26.93 o
  -7  19   4        0.12       -3.80     13.71 o
  -6  19   4        2.95       -1.95     11.76 o
  -5  19   4       19.62       17.95     10.98 o
  -4  19   4        2.06       -1.32      8.10 o
  -3  19   4        0.02        2.63      7.60 o
  -2  19   4       33.92       33.29     12.00 o
  -1  19   4        6.07       -1.04      9.65 o
   0  19   4       23.86       21.75     11.74 o
   1  19   4       12.15       10.25      9.95 o
   2  19   4       20.28       24.31     11.40 o
   3  19   4        0.93       -2.02      8.65 o
   4  19   4        7.62        9.18     10.02 o
   5  19   4       12.08       16.84     11.59 o
   6  19   4        8.87        4.85     11.35 o
  -7  20   4       39.39       26.25     24.10 o
  -6  20   4       11.83        5.10     12.56 o
  -5  20   4      129.71      165.88     20.66 o
  -4  20   4       80.01       58.19     14.68 o
  -3  20   4        2.92        1.21     10.94 o
  -2  20   4        8.47       21.18     11.78 o
  -1  20   4        1.24       -2.67     10.99 o
   0  20   4      132.64      144.91     21.17 o
   1  20   4       85.47       65.17     14.90 o
   2  20   4       60.15       63.73     14.85 o
   3  20   4       30.65       32.52     13.13 o
   4  20   4       25.18       11.25     11.06 o
   5  20   4       63.00       57.45     15.39 o
  -5  21   4        3.38        0.04     13.02 o
  -4  21   4       26.92       33.43     19.31 o
  -3  21   4        7.04        7.57     12.80 o
  -2  21   4       97.10       70.83     20.09 o
  -1  21   4       34.36       43.96     17.58 o
   0  21   4        0.66        1.98     12.07 o
   1  21   4        1.81        3.10     10.88 o
   2  21   4       49.05       47.98     14.67 o
   3  21   4       21.64       16.56     12.66 o
   4  21   4       28.26       15.04     15.10 o
  -3  22   4        4.86       18.48     31.27 o
  -2  22   4        2.97        6.38     17.85 o
  -1  22   4       11.09        6.88     15.48 o
   0  22   4        0.59       -6.35     13.19 o
   1  22   4        0.04        8.54     13.61 o
   2  22   4        2.29       14.76     14.06 o
 -14   1   5        0.10       -0.53     10.23 o
 -13   1   5        7.32        2.17      7.80 o
 -12   1   5       15.35       12.25      7.85 o
 -11   1   5       99.31      105.74     10.82 o
 -10   1   5      259.47      298.52     14.60 o
  -9   1   5      566.18      586.29     16.26 o
  -8   1   5        0.13        4.89      4.43 o
  -7   1   5       30.81       18.90      4.67 o
  -6   1   5        0.10       -0.99      3.00 o
  -5   1   5      819.69      835.20     14.08 o
  -4   1   5     1464.04     1190.46     16.11 o
  -3   1   5     6698.18     5846.43     36.59 o
  -2   1   5    14736.01    14811.44     65.60 o
  -1   1   5     6783.56     6962.98     29.65 o
   0   1   5     2290.84     2862.55     22.95 o
   1   1   5       42.61       98.00      4.68 o
   2   1   5      494.06      432.45      7.77 o
   3   1   5      977.75      978.44     11.84 o
   4   1   5       22.77        5.94      2.79 o
   5   1   5      247.98      322.71      9.36 o
   6   1   5       49.46       80.97      6.35 o
   7   1   5      159.89      198.23     16.59 o
   8   1   5       79.88       88.23      8.58 o
   9   1   5        4.54        3.81      5.52 o
  10   1   5       83.28       94.90     11.20 o
  11   1   5       11.12       11.05      9.63 o
  12   1   5        7.17        4.01     10.88 o
 -14   2   5       36.34       27.84     12.90 o
 -13   2   5       18.67       14.95      8.85 o
 -12   2   5       39.58       44.28      9.21 o
 -11   2   5        1.42       -3.44      5.76 o
 -10   2   5       42.07       39.81      7.60 o
  -9   2   5       28.38       34.39      6.74 o
  -8   2   5      881.06      948.76     19.46 o
  -7   2   5      200.46      172.13      9.70 o
  -6   2   5       56.23       36.50      4.89 o
  -5   2   5       73.79      139.73      7.37 o
  -4   2   5      236.78      200.42      7.27 o
  -3   2   5      838.99     1059.04     13.54 o
  -2   2   5        2.73       12.11      2.96 o
  -1   2   5        5.04        3.69      1.87 o
   0   2   5        7.95       46.05      3.39 o
   1   2   5     6168.29     6738.36     34.14 o
   2   2   5      965.47     1029.31     11.03 o
   3   2   5     1105.48      980.73     11.63 o
   4   2   5      197.30      178.95      7.20 o
   5   2   5      161.49      107.14      6.66 o
   6   2   5       53.34       58.24      5.66 o
   7   2   5       53.99       63.68      6.89 o
   8   2   5      278.11      259.44     12.98 o
   9   2   5      112.77       97.26     11.14 o
  10   2   5       99.38      103.82     13.04 o
  11   2   5       18.17       14.34     10.31 o
  12   2   5        0.60       -5.85     10.37 o
 -14   3   5        0.06       -4.26     10.27 o
 -13   3   5        1.55        0.70      9.37 o
 -12   3   5      191.27      228.10     15.80 o
 -11   3   5        2.15        3.50      6.24 o
 -10   3   5       19.67       18.51      6.93 o
  -9   3   5        2.85        1.93      5.46 o
  -8   3   5        7.23        2.87      4.63 o
  -7   3   5        0.24       -3.03      3.48 o
  -6   3   5      299.48      398.91     11.25 o
  -5   3   5     3081.37     3196.47     27.92 o
  -4   3   5     4764.23     5060.61     32.87 o
  -3   3   5       56.19       55.37      4.17 o
  -2   3   5     2606.52     2873.50     22.92 o
  -1   3   5     4674.25     5245.24     28.57 o
   0   3   5     1026.24      777.94     10.07 o
   1   3   5     1962.50     1550.99     45.80 o
   2   3   5       44.60       33.09      3.60 o
   3   3   5        1.07        2.36      2.60 o
   4   3   5        4.68        2.38      2.88 o
   5   3   5      103.12      141.28      6.96 o
   6   3   5       65.12       69.40      6.75 o
   7   3   5       96.53      127.42      9.34 o
   8   3   5      313.78      330.91     15.77 o
   9   3   5       64.64       69.93     10.14 o
  10   3   5      217.59      198.92     17.55 o
  11   3   5       46.36       28.49     10.44 o
  12   3   5       23.02       28.95     12.58 o
 -14   4   5        0.51        4.34     10.90 o
 -13   4   5      110.42      123.52     15.76 o
 -12   4   5       30.32       38.66      9.67 o
 -11   4   5      218.92      222.37     16.40 o
 -10   4   5      419.25      456.78     20.03 o
  -9   4   5        9.72       13.19      6.36 o
  -8   4   5      118.88      129.94      9.89 o
  -7   4   5       19.56       11.64      4.74 o
  -6   4   5     1927.35     2128.61     25.90 o
  -5   4   5     4844.23     4432.17     35.90 o
  -4   4   5     5982.38     6345.34     40.34 o
  -3   4   5     5172.88     5427.07     29.54 o
  -2   4   5     2074.02     2462.01     19.41 o
  -1   4   5     4181.26     4914.30     27.29 o
   0   4   5     3155.94     2722.21     19.51 o
   1   4   5      754.38      946.33     12.86 o
   2   4   5     1356.66     1294.18     16.90 o
   3   4   5      123.07      101.87      5.77 o
   4   4   5        1.78       -0.80      2.84 o
   5   4   5     1622.33     1542.75     20.18 o
   6   4   5      366.07      412.55     12.62 o
   7   4   5      228.58      188.55     11.73 o
   8   4   5       58.91       58.77      8.62 o
   9   4   5      176.36      161.75     13.94 o
  10   4   5       47.46       54.82     10.76 o
  11   4   5       52.12       51.08     12.27 o
  12   4   5        6.12        5.91     10.33 o
 -14   5   5        1.11        1.63     10.93 o
 -13   5   5        5.07       -8.50      8.50 o
 -12   5   5       68.89       81.87     14.24 o
 -11   5   5       42.31       49.53      9.98 o
 -10   5   5      288.09      327.53     18.71 o
  -9   5   5        8.59        6.32      6.19 o
  -8   5   5      393.69      374.00     16.87 o
  -7   5   5        0.19       -3.42      3.95 o
  -6   5   5      366.34      433.92     12.59 o
  -5   5   5       82.90      137.31      8.09 o
  -4   5   5     1346.25     1769.78     20.46 o
  -3   5   5        0.88       24.54      3.54 o
  -2   5   5      813.68     1207.21     16.00 o
  -1   5   5       36.42       20.64      3.29 o
   0   5   5     2239.56     2318.66     18.88 o
   1   5   5      109.41      145.57      6.64 o
   2   5   5     3701.60     3998.17     29.93 o
   3   5   5        5.22        5.00      3.14 o
   4   5   5      302.72      311.76      9.97 o
   5   5   5      167.08      196.88      9.53 o
   6   5   5      324.34      374.03     14.27 o
   7   5   5      122.69       98.16      9.63 o
   8   5   5       27.08       26.04      7.41 o
   9   5   5      127.70      129.13     13.17 o
  10   5   5       36.97       39.10     10.08 o
  11   5   5        6.35        2.48      8.13 o
  12   5   5        0.26       -0.93      9.66 o
 -14   6   5        8.64       -1.80     10.37 o
 -13   6   5        2.84        2.93      9.54 o
 -12   6   5       14.14       19.03     10.27 o
 -11   6   5       76.14       79.36     11.39 o
 -10   6   5       22.54       15.23      7.39 o
  -9   6   5        4.98        1.63      6.00 o
  -8   6   5       51.12       59.47      8.58 o
  -7   6   5       20.36       18.33      5.83 o
  -6   6   5      633.14      730.86     15.79 o
  -5   6   5     1298.43     1381.92     19.67 o
  -4   6   5      163.55      174.38      8.04 o
  -3   6   5      209.60      229.84      7.78 o
  -2   6   5     1191.32     1392.44     16.54 o
  -1   6   5     1648.81     1457.58     16.99 o
   0   6   5     1464.28     1376.07     15.45 o
   1   6   5       26.26       18.28      2.83 o
   2   6   5      249.91      232.43      8.71 o
   3   6   5     1614.99     1743.16     23.01 o
   4   6   5       23.46       18.17      3.83 o
   5   6   5       79.14       98.90      7.92 o
   6   6   5       71.87       88.91      9.18 o
   7   6   5       45.43       27.39      6.97 o
   8   6   5      529.66      586.92     21.00 o
   9   6   5       25.08       18.25      7.82 o
  10   6   5        0.42        2.17      7.59 o
  11   6   5        9.14       12.43      9.14 o
  12   6   5       13.78       14.62     11.29 o
 -13   7   5        2.75        0.23     10.17 o
 -12   7   5       27.51       40.15     11.81 o
 -11   7   5       34.98       22.51      9.97 o
 -10   7   5      117.39      139.36     13.22 o
  -9   7   5        0.18       -2.67      5.67 o
  -8   7   5      145.39      141.11     11.75 o
  -7   7   5        1.36        1.07      4.96 o
  -6   7   5      141.63      114.56      9.40 o
  -5   7   5       58.68       75.34      6.46 o
  -4   7   5      391.24      362.38      9.49 o
  -3   7   5        0.61        3.81      2.79 o
  -2   7   5        0.37        0.83      2.59 o
  -1   7   5      447.60      395.44      9.10 o
   0   7   5      180.81      155.62      6.10 o
   1   7   5        0.32        0.95      2.38 o
   2   7   5      447.53      504.14      8.89 o
   3   7   5      151.25      122.45      6.32 o
   4   7   5       35.37       43.54      4.94 o
   5   7   5      395.68      407.97     13.45 o
   6   7   5      195.50      183.83     11.08 o
   7   7   5       43.01       47.91      8.86 o
   8   7   5       40.58       34.65      8.85 o
   9   7   5       90.45       92.49     11.94 o
  10   7   5        6.64        2.12      7.61 o
  11   7   5       25.71       26.49     10.75 o
  12   7   5       51.29       55.70     17.53 o
 -13   8   5        2.73        7.77     11.77 o
 -12   8   5      116.05      149.06     17.88 o
 -11   8   5       39.37       30.01     10.61 o
 -10   8   5        8.77       -1.29      6.86 o
  -9   8   5      190.74      218.86     15.23 o
  -8   8   5       26.05       25.74      7.20 o
  -7   8   5      898.99      900.87     22.03 o
  -6   8   5        8.16        4.26      4.82 o
  -5   8   5       25.60       39.76      6.15 o
  -4   8   5      330.96      306.48      9.14 o
  -3   8   5       98.55       91.96      6.30 o
  -2   8   5     2802.62     2528.37     27.46 o
  -1   8   5        8.64       36.24      5.08 o
   0   8   5      755.14      626.87     11.44 o
   1   8   5      477.10      450.02      8.94 o
   2   8   5      787.94      890.88     13.41 o
   3   8   5     1167.70     1134.88     17.31 o
   4   8   5       19.80       18.51      4.83 o
   5   8   5      491.30      638.99     16.72 o
   6   8   5       75.05      119.24     10.89 o
   7   8   5       33.04       49.86      9.03 o
   8   8   5       66.40       71.73     11.01 o
   9   8   5       14.80       12.15      7.57 o
  10   8   5       24.85       28.27      9.50 o
  11   8   5       11.52       10.04      9.11 o
  12   8   5       66.70       62.71     20.68 o
 -13   9   5        0.29        2.54     11.82 o
 -12   9   5       16.22       29.17     12.66 o
 -11   9   5       12.21       12.28     10.40 o
 -10   9   5       25.93       38.51     10.75 o
  -9   9   5        0.85        4.02      6.46 o
  -8   9   5        1.80       -0.80      5.39 o
  -7   9   5      100.06      115.58     10.64 o
  -6   9   5        8.61        2.12      4.88 o
  -5   9   5      149.58      167.51     10.87 o
  -4   9   5      391.59      434.41     10.47 o
  -3   9   5       78.14       76.31      5.71 o
  -2   9   5       80.52       85.25      7.31 o
  -1   9   5      496.75      563.40     14.14 o
   0   9   5      143.47      142.24      7.83 o
   1   9   5       46.99       65.91      5.18 o
   2   9   5      246.66      283.43      9.15 o
   3   9   5       37.46       32.64      5.66 o
   4   9   5        9.19        8.86      5.16 o
   5   9   5       80.50      116.42     11.36 o
   6   9   5      167.32      157.22     12.68 o
   7   9   5       35.69       35.63      8.48 o
   8   9   5      156.96      121.77     13.54 o
   9   9   5        0.34       -0.08      7.51 o
  10   9   5        6.33        0.83      7.57 o
  11   9   5        0.35       -4.46      8.80 o
 -13  10   5        8.57       10.15     13.22 o
 -12  10   5       28.41       27.29     12.98 o
 -11  10   5       24.92       22.29     11.58 o
 -10  10   5      117.06      120.86     16.83 o
  -9  10   5      143.96      167.17     16.33 o
  -8  10   5        0.06       -3.61      6.20 o
  -7  10   5      149.12      197.73     14.77 o
  -6  10   5        1.23        4.07      5.72 o
  -5  10   5     1263.90     1249.88     26.49 o
  -4  10   5      441.03      443.65     16.04 o
  -3  10   5      709.02      735.49     17.03 o
  -2  10   5     1154.10     1099.87     20.43 o
  -1  10   5        1.59       -0.53      3.78 o
   0  10   5      799.45      746.02     14.96 o
   1  10   5       23.06       18.42      4.22 o
   2  10   5      372.74      363.98     10.52 o
   3  10   5     1414.00     1400.91     23.62 o
   4  10   5      743.31      719.15     20.08 o
   5  10   5     1020.01     1130.76     27.45 o
   6  10   5      125.48      102.51     10.95 o
   7  10   5      156.17      216.10     16.62 o
   8  10   5        0.24       -4.09      6.68 o
   9  10   5       10.03        4.22      7.95 o
  10  10   5       82.25       81.98     13.68 o
  11  10   5       37.75       31.44     11.31 o
 -12  11   5        4.96       -1.81     11.09 o
 -11  11   5        8.14       14.55     10.99 o
 -10  11   5       17.95       23.53     11.18 o
  -9  11   5        2.34       -4.56      7.24 o
  -8  11   5        0.09       -6.60      6.69 o
  -7  11   5      288.98      202.22     15.19 o
  -6  11   5      269.98      279.50     16.84 o
  -5  11   5       26.50       11.68      6.25 o
  -4  11   5       29.59       31.85      7.14 o
  -3  11   5       70.10       68.13      8.63 o
  -2  11   5        0.30       -0.31      4.33 o
  -1  11   5       33.62       55.75      6.99 o
   0  11   5        5.63       15.18      4.37 o
   1  11   5       56.44       66.85      6.47 o
   2  11   5      194.91      217.80     13.01 o
   3  11   5       46.05       44.62      7.38 o
   4  11   5      356.02      291.86     15.28 o
   5  11   5      314.90      338.37     18.42 o
   6  11   5       71.08       74.86     10.11 o
   7  11   5      155.51      177.61     15.47 o
   8  11   5       38.30       31.66      9.40 o
   9  11   5        3.33       -0.64      7.73 o
  10  11   5        3.28        8.38      9.15 o
  11  11   5        2.98       -3.61     12.08 o
 -12  12   5        6.39        7.63     12.19 o
 -11  12   5       21.29       17.30     11.70 o
 -10  12   5       20.52       19.57     10.96 o
  -9  12   5       34.14       32.07     11.46 o
  -8  12   5        3.76        6.80      7.81 o
  -7  12   5      413.65      473.46     22.92 o
  -6  12   5       14.01        7.89      6.56 o
  -5  12   5       84.30      119.84     11.92 o
  -4  12   5        2.55        4.77      5.67 o
  -3  12   5       73.89       88.37      9.77 o
  -2  12   5     1105.01     1100.03     22.24 o
  -1  12   5      237.82      220.09     11.78 o
   0  12   5      557.02      623.82     15.38 o
   1  12   5        0.44        5.78      4.29 o
   2  12   5      271.25      318.87     15.39 o
   3  12   5     1270.33     1250.71     30.69 o
   4  12   5       34.66       24.26      7.69 o
   5  12   5       56.78       50.41      9.45 o
   6  12   5      187.12      168.51     15.32 o
   7  12   5        2.31       -3.87      7.47 o
   8  12   5        1.45        1.35      8.25 o
   9  12   5        0.96        5.88      9.36 o
  10  12   5        0.85       -4.49      9.34 o
 -11  13   5       12.17       16.82     11.98 o
 -10  13   5       30.67       32.25     12.30 o
  -9  13   5       50.04       39.16     12.30 o
  -8  13   5        0.61       -2.90      7.68 o
  -7  13   5        8.27        5.80      7.85 o
  -6  13   5       28.33       33.51      8.57 o
  -5  13   5        2.31       -4.02      5.89 o
  -4  13   5        1.20        1.79      5.97 o
  -3  13   5        5.21        7.03      6.25 o
  -2  13   5       43.56       47.48      8.30 o
  -1  13   5       76.29       63.74      7.60 o
   0  13   5      516.92      586.27     15.71 o
   1  13   5      171.53      161.03     11.26 o
   2  13   5      281.41      296.21     17.76 o
   3  13   5      397.39      396.50     19.55 o
   4  13   5      148.57      176.93     14.95 o
   5  13   5       46.96       46.65      9.71 o
   6  13   5       12.38       -0.07      7.00 o
   7  13   5      102.20       97.01     14.13 o
   8  13   5      171.92      168.84     18.25 o
   9  13   5       39.14       32.66     11.96 o
  10  13   5        1.24        4.42     13.97 o
 -11  14   5        6.99       12.02     12.13 o
 -10  14   5       27.59       46.50     13.84 o
  -9  14   5        0.93       -4.06      9.18 o
  -8  14   5      107.48      114.74     16.35 o
  -7  14   5        2.07        0.64      7.94 o
  -6  14   5      498.58      555.00     23.86 o
  -5  14   5        1.25        5.86      6.74 o
  -4  14   5       87.06       68.41     10.03 o
  -3  14   5      191.35      216.93     15.10 o
  -2  14   5       41.52       42.85      8.24 o
  -1  14   5      834.02      981.88     21.42 o
   0  14   5      173.76      225.48     12.72 o
   1  14   5      167.08      136.48     11.98 o
   2  14   5       10.43       14.34      7.00 o
   3  14   5      119.27      115.27     12.51 o
   4  14   5      885.66      856.70     26.72 o
   5  14   5       24.34       12.07      7.74 o
   6  14   5       49.12       53.92     10.86 o
   7  14   5       52.59       66.25     16.12 o
   8  14   5       94.97       68.29     16.85 o
   9  14   5      209.28      248.41     28.29 o
 -10  15   5        0.00        2.38     11.08 o
  -9  15   5       11.71       22.95     11.71 o
  -8  15   5        9.47       10.05     10.22 o
  -7  15   5        7.09        4.08      8.29 o
  -6  15   5       39.38       25.65      9.34 o
  -5  15   5       21.29       26.72      9.24 o
  -4  15   5       14.71       11.56      7.07 o
  -3  15   5       97.40      100.30     11.59 o
  -2  15   5       24.50       21.07      6.45 o
  -1  15   5      109.34      109.34     10.67 o
   0  15   5       73.38       91.16      9.72 o
   1  15   5      119.27      132.89     14.12 o
   2  15   5      101.43       82.66     12.05 o
   3  15   5       37.02       41.89     10.32 o
   4  15   5        0.20        0.15      7.52 o
   5  15   5       54.71       50.22     11.18 o
   6  15   5        3.36       -1.12      8.28 o
   7  15   5       19.27       19.34     11.24 o
   8  15   5        2.50        8.63     11.17 o
   9  15   5        7.81        9.32     13.92 o
 -10  16   5       18.36       16.92     30.27 o
  -9  16   5       30.98       13.36     12.57 o
  -8  16   5       81.49       86.35     17.84 o
  -7  16   5       12.34        8.24     11.07 o
  -6  16   5      226.96      244.76     23.90 o
  -5  16   5      201.77      180.64     18.59 o
  -4  16   5      327.40      370.60     24.88 o
  -3  16   5      239.47      253.65     18.72 o
  -2  16   5       91.89       56.04     11.52 o
  -1  16   5      279.43      299.74     19.99 o
   0  16   5        9.01       -4.19      7.22 o
   1  16   5      219.58      248.52     19.20 o
   2  16   5       75.02       90.13     13.17 o
   3  16   5       37.34       35.97     10.06 o
   4  16   5       91.26       88.75     13.93 o
   5  16   5      127.20      103.41     14.92 o
   6  16   5      145.33      125.32     16.68 o
   7  16   5       22.64       19.79     11.60 o
   8  16   5       55.29       54.96     15.35 o
  -9  17   5        0.01        1.89     12.56 o
  -8  17   5       25.78       21.93     13.32 o
  -7  17   5       16.61       14.27     12.34 o
  -6  17   5        3.23        8.65      9.82 o
  -5  17   5        3.51        7.57      9.53 o
  -4  17   5       32.05       28.09     10.87 o
  -3  17   5        1.67       -3.20      7.33 o
  -2  17   5        4.76        7.24      8.58 o
  -1  17   5       40.69       29.10      9.65 o
   0  17   5       37.17       15.36      9.49 o
   1  17   5        0.86        2.20      7.99 o
   2  17   5        2.15       -4.84      7.20 o
   3  17   5        0.00       -7.11      7.69 o
   4  17   5       23.50       11.12      9.10 o
   5  17   5        0.09        3.53      8.85 o
   6  17   5        0.93        6.12     10.36 o
   7  17   5       30.64       37.27     13.74 o
   8  17   5       11.53       27.50     18.08 o
  -8  18   5       18.42       20.63     14.23 o
  -7  18   5       18.17       16.85     13.16 o
  -6  18   5       64.68       52.31     15.45 o
  -5  18   5        0.15       -4.41      9.49 o
  -4  18   5        1.60        2.42      8.42 o
  -3  18   5      157.56      152.20     17.87 o
  -2  18   5        5.42        0.99      8.44 o
  -1  18   5       61.40       67.67     14.39 o
   0  18   5        0.66        4.93      9.85 o
   1  18   5        1.14       -0.51      8.62 o
   2  18   5        1.11       -5.94      8.35 o
   3  18   5        4.75       10.56      9.25 o
   4  18   5       79.93       73.43     13.91 o
   5  18   5       12.76       -0.97      9.73 o
   6  18   5       14.68        9.08     11.50 o
   7  18   5        0.81        0.96     12.45 o
  -7  19   5        0.57       -3.26     12.34 o
  -6  19   5       27.90       35.92     14.93 o
  -5  19   5        1.19       -1.10     11.70 o
  -4  19   5        0.32        7.81     10.21 o
  -3  19   5        2.72        7.96     10.05 o
  -2  19   5       17.10       10.71     13.06 o
  -1  19   5       47.02       58.44     14.31 o
   0  19   5        7.67        5.04     10.53 o
   1  19   5        0.46       -1.68      9.49 o
   2  19   5       56.12       69.11     14.95 o
   3  19   5       13.55       17.32     10.68 o
   4  19   5        3.41        0.09      9.34 o
   5  19   5       32.09       41.97     13.10 o
   6  19   5       40.08       16.64     13.94 o
  -6  20   5       14.36       30.14     15.22 o
  -5  20   5       11.51        8.06     12.73 o
  -4  20   5        8.23        3.29     11.19 o
  -3  20   5        4.26       -2.57     11.15 o
  -2  20   5       65.39       63.60     17.58 o
  -1  20   5       71.07       72.56     19.23 o
   0  20   5      142.01      158.29     24.64 o
   1  20   5        0.92        1.33     10.26 o
   2  20   5        9.02       15.22     11.38 o
   3  20   5       78.96       90.21     16.76 o
   4  20   5        0.00       -2.61     10.08 o
   5  20   5        0.17      -12.11     12.37 o
  -5  21   5        1.63        3.85     17.73 o
  -4  21   5       15.13       25.17     18.36 o
  -3  21   5       12.63       11.52     14.38 o
  -2  21   5        1.17        1.05     13.30 o
  -1  21   5        3.96       -1.89     13.83 o
   0  21   5       20.00       19.92     15.88 o
   1  21   5       10.78        3.24     12.09 o
   2  21   5       25.11       19.20     12.44 o
   3  21   5        3.10       -0.95     11.32 o
  -3  22   5       40.11       52.37     27.19 o
  -2  22   5      106.98      129.10     31.66 o
  -1  22   5       10.89      -10.68     16.51 o
   0  22   5       49.47       53.20     23.15 o
   1  22   5       74.72       99.03     27.12 o
 -14   0   6        9.13       -8.91     14.70 o
 -13   0   6        0.73        5.53     12.40 o
 -12   0   6       24.70       13.55     11.38 o
 -11   0   6        4.69        0.64      8.00 o
 -10   0   6        4.44        4.38      7.32 o
  -9   0   6      621.67      663.56     24.27 o
  -8   0   6      213.35      215.27     15.58 o
  -7   0   6      149.47      154.09     14.00 o
  -6   0   6      104.60       92.19     10.31 o
  -5   0   6      971.87      848.66     21.84 o
  -4   0   6      434.51      253.54     11.91 o
  -3   0   6       41.34      155.96     13.28 o
  -2   0   6    15245.47    11966.59    121.11 o
  -1   0   6    22027.64    21113.12    137.27 o
   0   0   6    17509.21    16944.35    124.51 o
   1   0   6    11640.02    11580.81    102.94 o
   2   0   6      354.86      401.51     11.17 o
   3   0   6      342.41      364.62     11.65 o
   4   0   6       92.43      155.57      9.76 o
   5   0   6     1146.07     1291.30     24.97 o
   6   0   6      417.64      423.36     16.46 o
   7   0   6      527.46      474.55     20.88 o
   8   0   6      296.76      317.83     21.44 o
   9   0   6       11.17        6.75      9.27 o
  10   0   6      326.65      336.01     27.78 o
  11   0   6       28.47       22.67     16.05 o
  12   0   6       83.82       79.55     24.21 o
 -14   1   6        2.31       -0.45     11.48 o
 -13   1   6        5.92        4.82      9.13 o
 -12   1   6       51.25       55.66      9.96 o
 -11   1   6        2.70        1.40      6.15 o
 -10   1   6        1.94       -3.47      4.83 o
  -9   1   6      290.83      274.78     13.29 o
  -8   1   6        0.50        1.39      4.35 o
  -7   1   6      121.33      120.45      8.44 o
  -6   1   6        0.17        2.84      3.26 o
  -5   1   6      210.00      209.61      8.35 o
  -4   1   6      104.24       83.10      5.80 o
  -3   1   6      745.58      815.32     12.10 o
  -2   1   6     1226.25     1394.99     11.28 o
  -1   1   6      865.98      853.78     11.24 o
   0   1   6       17.94       44.34      4.01 o
   1   1   6       50.74       30.02      3.31 o
   2   1   6     1273.56     1180.98     13.02 o
   3   1   6     1544.15     1539.03     16.02 o
   4   1   6        0.35       -1.77      2.35 o
   5   1   6      737.58      710.93     13.44 o
   6   1   6      102.41       93.83      7.38 o
   7   1   6        0.75       -1.99      3.97 o
   8   1   6       36.63       30.72      6.76 o
   9   1   6        2.31       -2.10      5.41 o
  10   1   6       36.33       42.03      9.74 o
  11   1   6       67.01       59.02     14.27 o
  12   1   6        2.82        0.95     11.56 o
 -14   2   6       26.97       34.25     14.89 o
 -13   2   6       10.42       12.37      9.78 o
 -12   2   6        6.49        4.33      7.61 o
 -11   2   6      231.61      263.73     15.59 o
 -10   2   6        8.19       13.02      6.07 o
  -9   2   6        4.26        3.35      5.11 o
  -8   2   6      204.42      240.39     12.18 o
  -7   2   6      193.07      175.79      9.88 o
  -6   2   6       42.85       41.03      5.20 o
  -5   2   6     1480.20     1559.72     18.99 o
  -4   2   6        0.13        7.10      2.71 o
  -3   2   6     1180.07      893.36     14.50 o
  -2   2   6    13380.21    11619.12     61.98 o
  -1   2   6        8.50       26.57      3.34 o
   0   2   6     1010.12     1085.72     12.80 o
   1   2   6     4514.94     5077.40     26.47 o
   2   2   6      131.11      110.47      4.85 o
   3   2   6     3364.42     3780.66     26.78 o
   4   2   6      328.59      261.23      8.36 o
   5   2   6      402.51      410.99     10.28 o
   6   2   6      499.80      412.56     31.30 o
   7   2   6      124.25      122.78     10.00 o
   8   2   6        0.02        1.18      5.23 o
   9   2   6       12.34        2.64      6.14 o
  10   2   6        0.13        7.71      8.33 o
  11   2   6        9.42       12.63     10.81 o
  12   2   6       17.33       16.03     11.92 o
 -14   3   6       31.80       25.43     13.22 o
 -13   3   6       32.26       28.33     10.63 o
 -12   3   6       11.17        6.54      7.74 o
 -11   3   6        9.46        8.38      6.74 o
 -10   3   6      210.79      249.69     15.20 o
  -9   3   6      116.15       91.59      9.62 o
  -8   3   6       64.69       75.85      7.77 o
  -7   3   6      349.08      308.49     11.99 o
  -6   3   6        6.95        4.74      3.49 o
  -5   3   6     3496.08     3710.41     31.45 o
  -4   3   6      473.39      384.72      9.94 o
  -3   3   6      212.46      186.18      8.68 o
  -2   3   6     1362.81     1166.82     16.68 o
  -1   3   6     1347.78     1299.59     12.52 o
   0   3   6     3883.73     4820.09     34.89 o
   1   3   6      124.82      241.03      7.22 o
   2   3   6       90.16       66.84      4.71 o
   3   3   6      661.00      774.68     12.56 o
   4   3   6      320.79      310.53      9.57 o
   5   3   6      360.42      378.76     11.01 o
   6   3   6      650.71      677.44     16.49 o
   7   3   6      287.26      330.31     15.32 o
   8   3   6      478.71      470.34     17.20 o
   9   3   6       55.24       85.99     11.31 o
  10   3   6       77.22       93.94     13.13 o
  11   3   6        6.99        2.55      8.92 o
  12   3   6       10.93       15.37     11.92 o
 -14   4   6       16.92       20.04     12.27 o
 -13   4   6       12.69        8.48      9.64 o
 -12   4   6        0.13       -4.80      6.74 o
 -11   4   6       61.13       48.44     10.46 o
 -10   4   6        0.45        4.70      6.73 o
  -9   4   6      570.03      627.78     20.24 o
  -8   4   6      454.16      483.38     15.56 o
  -7   4   6      443.33      450.22     14.05 o
  -6   4   6     3079.44     3073.33     31.77 o
  -5   4   6      616.72      528.26     22.19 o
  -4   4   6       63.21       69.29      5.51 o
  -3   4   6      218.11      183.82      8.18 o
  -2   4   6     1478.23     1683.24     20.09 o
  -1   4   6     5647.24     5794.44     31.29 o
   0   4   6     5508.44     6087.76     47.69 o
   1   4   6      776.26      870.20     13.28 o
   2   4   6       95.00       81.92      6.38 o
   3   4   6      877.33     1019.68     17.10 o
   4   4   6     2944.73     2964.84     27.67 o
   5   4   6       57.83       60.62      6.13 o
   6   4   6      701.86      667.08     17.37 o
   7   4   6      425.72      459.91     16.16 o
   8   4   6     1055.94      987.15     23.42 o
   9   4   6      535.60      568.41     23.37 o
  10   4   6        0.37       -4.36      7.15 o
  11   4   6        1.34       -1.21      8.61 o
  12   4   6        4.26        1.01     10.98 o
 -14   5   6       29.67       32.34     13.07 o
 -13   5   6      128.79      103.30     15.38 o
 -12   5   6      221.60      263.72     20.25 o
 -11   5   6       69.22       48.49     10.62 o
 -10   5   6       24.73       23.50      7.82 o
  -9   5   6        0.04        0.39      5.74 o
  -8   5   6       42.61       19.60      6.48 o
  -7   5   6      996.37     1023.05     20.17 o
  -6   5   6        3.26       -0.29      3.21 o
  -5   5   6       86.60      131.20      8.00 o
  -4   5   6       63.11       66.42      5.32 o
  -3   5   6       56.48       60.38      4.66 o
  -2   5   6      388.43      382.47      9.15 o
  -1   5   6      352.24      359.41      9.03 o
   0   5   6       62.37       70.12      4.62 o
   1   5   6      110.39      101.61      6.09 o
   2   5   6      254.68      264.80      9.23 o
   3   5   6        1.36       -1.00      2.83 o
   4   5   6      219.83      197.58      8.26 o
   5   5   6      303.55      291.62     13.21 o
   6   5   6      132.48      133.73      9.53 o
   7   5   6        0.05       -2.67      4.86 o
   8   5   6      656.92      621.39     21.67 o
   9   5   6       97.22       98.11     12.67 o
  10   5   6       20.79       12.52      8.22 o
  11   5   6        5.35        3.19      8.56 o
  12   5   6        1.85       -0.09     13.72 o
 -13   6   6       13.19       17.06     10.61 o
 -12   6   6        6.90       20.26     10.21 o
 -11   6   6        4.14       10.44      8.46 o
 -10   6   6      222.78      266.96     18.48 o
  -9   6   6      230.17      219.65     14.82 o
  -8   6   6      163.58      191.52     13.22 o
  -7   6   6        2.42       -2.82      3.97 o
  -6   6   6       44.74       35.71      5.66 o
  -5   6   6      109.87      129.39      8.18 o
  -4   6   6      363.52      409.16     10.31 o
  -3   6   6     1639.99     1752.75     18.91 o
  -2   6   6      291.94      260.89      8.39 o
  -1   6   6      192.24      194.77      7.60 o
   0   6   6      372.38      346.77      8.63 o
   1   6   6       78.54      204.84      8.09 o
   2   6   6      511.44      535.35     12.48 o
   3   6   6      188.79      213.53     17.29 o
   4   6   6     1356.53     1221.86     20.40 o
   5   6   6      299.24      384.93     13.32 o
   6   6   6      455.21      421.02     14.76 o
   7   6   6      118.04      111.65     10.56 o
   8   6   6       11.19       18.02      7.30 o
   9   6   6      126.43      130.84     13.67 o
  10   6   6       42.02       55.81     11.58 o
  11   6   6       88.36      118.46     15.80 o
  12   6   6        9.70       18.58     18.72 o
 -13   7   6        5.60        7.80     10.26 o
 -12   7   6       10.52        8.82      9.64 o
 -11   7   6        2.46        2.54      7.85 o
 -10   7   6        2.25        0.55      6.92 o
  -9   7   6      117.09      127.51     12.98 o
  -8   7   6       19.18       16.46      5.53 o
  -7   7   6       61.80       57.34      8.56 o
  -6   7   6      392.18      361.70     14.17 o
  -5   7   6       25.03       39.09      5.37 o
  -4   7   6     1001.76      942.01     15.12 o
  -3   7   6      334.49      346.07      9.44 o
  -2   7   6        6.20        4.61      3.00 o
  -1   7   6      901.19      979.13     14.86 o
   0   7   6       45.68       85.08      5.64 o
   1   7   6      117.39      104.41      5.35 o
   2   7   6      248.49      283.50      8.30 o
   3   7   6        3.92        7.70      3.70 o
   4   7   6       71.25       64.94      6.79 o
   5   7   6        6.89        2.32      4.26 o
   6   7   6       23.94       13.13      5.36 o
   7   7   6       19.49       39.40      8.79 o
   8   7   6        4.30        9.65      6.92 o
   9   7   6       22.00       18.76      8.00 o
  10   7   6        6.66        0.55      7.96 o
  11   7   6       21.31       21.64     10.60 o
 -13   8   6       24.58       11.30     12.40 o
 -12   8   6       25.03       30.23     12.42 o
 -11   8   6       21.94       19.26      9.15 o
 -10   8   6      101.92      143.31     14.81 o
  -9   8   6        6.09        7.12      6.59 o
  -8   8   6      325.90      330.59     18.93 o
  -7   8   6      167.97      161.07     11.94 o
  -6   8   6       41.94       29.71      6.37 o
  -5   8   6      149.85      181.91     10.97 o
  -4   8   6       57.33       47.23      5.16 o
  -3   8   6     1127.32     1237.96     17.88 o
  -2   8   6     1044.15     1154.67     16.25 o
  -1   8   6      514.58      509.38     11.11 o
   0   8   6        4.25       13.34      3.22 o
   1   8   6        0.23       14.63      3.35 o
   2   8   6      383.67      415.83     10.65 o
   3   8   6        0.00        1.24      3.55 o
   4   8   6      618.31      539.96     14.66 o
   5   8   6       64.11      106.11      9.29 o
   6   8   6       51.82       49.10      8.59 o
   7   8   6       23.81       33.90      8.53 o
   8   8   6        1.02        0.78      6.76 o
   9   8   6        8.64        9.20      7.59 o
  10   8   6        0.85       -3.41      7.51 o
  11   8   6       30.77       40.05     12.01 o
 -13   9   6       12.16        7.62     11.93 o
 -12   9   6       22.93       14.60     11.63 o
 -11   9   6      150.50      169.93     20.02 o
 -10   9   6        2.90        1.91      8.32 o
  -9   9   6       22.76       20.27      9.04 o
  -8   9   6       10.44        8.84      7.56 o
  -7   9   6        9.49       10.42      5.97 o
  -6   9   6       99.56       81.25      8.86 o
  -5   9   6       15.46        7.92      5.03 o
  -4   9   6      345.46      218.70      8.86 o
  -3   9   6      120.87       82.46      7.48 o
  -2   9   6       12.75        9.02      4.16 o
  -1   9   6       15.59        6.66      4.02 o
   0   9   6     1664.27     1529.29     17.50 o
   1   9   6      140.63      136.68      7.54 o
   2   9   6       11.38        6.54      4.29 o
   3   9   6      184.01      207.34     11.66 o
   4   9   6      117.06      136.98      9.53 o
   5   9   6        6.55        9.04      6.29 o
   6   9   6       24.75       21.02      6.93 o
   7   9   6      629.96      678.66     23.92 o
   8   9   6        5.56        4.10      7.21 o
   9   9   6       84.82       88.18     12.71 o
  10   9   6       28.45       23.91      9.97 o
  11   9   6        0.03        2.78      9.38 o
 -13  10   6        1.71        3.62     22.37 o
 -12  10   6       15.26       21.77     12.70 o
 -11  10   6       22.06       37.37     12.61 o
 -10  10   6        1.25       -2.39      8.30 o
  -9  10   6       22.20       16.49      9.14 o
  -8  10   6        1.85        0.91      7.03 o
  -7  10   6       98.15       77.04     11.46 o
  -6  10   6      341.34      315.13     17.05 o
  -5  10   6       33.98       20.78      6.57 o
  -4  10   6       21.18       26.53      6.55 o
  -3  10   6        6.67        4.42      4.37 o
  -2  10   6      990.40      933.34     19.34 o
  -1  10   6      126.16      166.03     10.25 o
   0  10   6      468.50      462.20     12.27 o
   1  10   6      223.05      217.41     10.49 o
   2  10   6      448.29      519.52     14.97 o
   3  10   6      333.18      314.59     13.86 o
   4  10   6       24.36       36.67      6.88 o
   5  10   6      303.22      250.16     15.58 o
   6  10   6        6.60        7.38      6.38 o
   7  10   6       10.16       20.47      8.06 o
   8  10   6       36.06       22.48      8.93 o
   9  10   6        0.02       -0.79      7.93 o
  10  10   6       13.99       11.11      8.81 o
  11  10   6        0.09       -1.98     13.29 o
 -12  11   6        0.52       -1.65     10.75 o
 -11  11   6        7.07        8.85     10.64 o
 -10  11   6       25.42       21.13     10.98 o
  -9  11   6       94.82      101.44     14.04 o
  -8  11   6        0.15       -0.01      7.30 o
  -7  11   6        0.00        1.80      6.97 o
  -6  11   6      455.49      449.12     21.24 o
  -5  11   6      269.73      268.45     15.71 o
  -4  11   6        0.37        4.60      5.44 o
  -3  11   6      100.53      109.93     10.24 o
  -2  11   6      273.34      262.49     12.82 o
  -1  11   6      891.72      984.95     20.52 o
   0  11   6      238.86      262.38     11.29 o
   1  11   6       52.66       89.22      8.62 o
   2  11   6      114.13      165.78     12.00 o
   3  11   6      244.27      265.22     14.63 o
   4  11   6       75.46       68.67     10.14 o
   5  11   6      460.22      481.40     21.55 o
   6  11   6        0.11        9.10      7.13 o
   7  11   6       26.13       31.54      9.20 o
   8  11   6      104.90       94.65     14.10 o
   9  11   6       50.82       47.87     11.63 o
  10  11   6        6.08        7.09      9.88 o
 -12  12   6       51.57       47.65     16.62 o
 -11  12   6       90.13       99.12     17.24 o
 -10  12   6       39.46       31.57     12.09 o
  -9  12   6       21.66       22.54     10.03 o
  -8  12   6        1.21        7.51      8.01 o
  -7  12   6        4.01        0.49      7.18 o
  -6  12   6      196.30      264.10     18.80 o
  -5  12   6      541.53      458.39     20.54 o
  -4  12   6      856.77      920.24     26.34 o
  -3  12   6      461.88      528.96     18.49 o
  -2  12   6      559.17      540.63     16.66 o
  -1  12   6      863.71      922.81     19.47 o
   0  12   6      851.03     1017.20     20.73 o
   1  12   6     1070.30      887.65     23.20 o
   2  12   6      297.31      319.57     16.34 o
   3  12   6      419.41      345.23     18.69 o
   4  12   6      200.63      223.17     16.55 o
   5  12   6       13.25        6.15      7.11 o
   6  12   6      627.66      674.96     23.47 o
   7  12   6      214.03      236.47     19.95 o
   8  12   6       46.49       35.02     11.06 o
   9  12   6        0.08        3.87      9.66 o
  10  12   6       15.64        9.08     10.61 o
 -11  13   6       22.23       10.90     12.02 o
 -10  13   6       38.16       21.92     11.75 o
  -9  13   6        1.47       -1.64      8.77 o
  -8  13   6       14.12        3.81      8.11 o
  -7  13   6       17.07        8.17      8.18 o
  -6  13   6       49.67       61.64     11.12 o
  -5  13   6       23.37       40.09      9.42 o
  -4  13   6      383.89      447.20     18.70 o
  -3  13   6      570.29      642.78     20.76 o
  -2  13   6      260.04      327.01     17.65 o
  -1  13   6      189.17      205.77     12.03 o
   0  13   6      101.07      125.32     10.85 o
   1  13   6      112.20      140.23     11.77 o
   2  13   6      533.66      627.03     21.73 o
   3  13   6        1.20       -2.66      6.02 o
   4  13   6      286.42      275.08     18.51 o
   5  13   6       33.03       27.80      8.93 o
   6  13   6        1.50        9.55      7.27 o
   7  13   6       82.55      105.26     13.95 o
   8  13   6       24.05       16.64     10.44 o
   9  13   6       39.01       33.83     12.41 o
  10  13   6        0.91        3.38     17.92 o
 -11  14   6        0.98       -1.06     13.79 o
 -10  14   6        5.51       15.17     11.64 o
  -9  14   6       34.35       40.90     12.82 o
  -8  14   6       15.43       17.22      9.98 o
  -7  14   6       50.03       31.52     10.27 o
  -6  14   6       32.97       51.74     11.05 o
  -5  14   6      489.78      488.16     23.12 o
  -4  14   6      140.16      144.34     14.51 o
  -3  14   6        5.92        2.24      6.07 o
  -2  14   6       79.30       88.90     10.60 o
  -1  14   6        0.53        0.99      5.95 o
   0  14   6      114.64      116.98     11.70 o
   1  14   6       15.08        3.85      5.95 o
   2  14   6       42.50       38.72      8.81 o
   3  14   6       16.62       12.04      7.25 o
   4  14   6       20.82       25.75      8.61 o
   5  14   6       43.43       53.85     10.77 o
   6  14   6       11.27        2.67      7.14 o
   7  14   6       23.09       23.95      9.73 o
   8  14   6       41.81       47.49     13.81 o
   9  14   6        2.69        5.78     12.33 o
 -10  15   6       62.10       42.85     14.24 o
  -9  15   6        7.89        2.47     10.53 o
  -8  15   6       40.41       35.56     12.52 o
  -7  15   6       12.52       12.62      9.29 o
  -6  15   6       77.37       94.72     13.79 o
  -5  15   6       19.02       32.23      9.79 o
  -4  15   6      135.37      168.76     15.82 o
  -3  15   6        6.87        3.93      7.00 o
  -2  15   6        5.17       -1.40      6.22 o
  -1  15   6       24.02       11.74      7.52 o
   0  15   6       87.89       96.98     10.81 o
   1  15   6       28.28       37.00      8.97 o
   2  15   6      364.13      427.94     22.75 o
   3  15   6       57.71       57.04     11.56 o
   4  15   6       65.34       81.08     13.12 o
   5  15   6        5.41        5.96      8.31 o
   6  15   6       42.40       50.00     12.18 o
   7  15   6        0.60        6.12     10.52 o
   8  15   6        7.59       11.80     11.67 o
   9  15   6        8.37        7.46     29.27 o
 -10  16   6        4.08       -8.20     13.34 o
  -9  16   6        8.33       11.58     11.93 o
  -8  16   6        4.91        2.51     10.56 o
  -7  16   6        2.52        1.20      8.91 o
  -6  16   6        2.28        4.11      8.43 o
  -5  16   6       11.55       19.40      9.24 o
  -4  16   6       21.90       26.42      9.45 o
  -3  16   6       29.79       32.29     10.30 o
  -2  16   6        0.93       -3.11      8.27 o
  -1  16   6       91.45       77.39     14.25 o
   0  16   6      113.08      112.61     15.45 o
   1  16   6      348.12      324.94     21.78 o
   2  16   6      148.08      157.02     16.33 o
   3  16   6        1.90        0.47      7.71 o
   4  16   6        0.08       -4.03      7.85 o
   5  16   6        5.66        4.86      8.88 o
   6  16   6        1.77       -0.64      8.96 o
   7  16   6       10.44        9.56     11.53 o
   8  16   6        0.10        8.42     11.77 o
  -9  17   6        4.07        6.10     13.26 o
  -8  17   6        5.97        3.85     12.11 o
  -7  17   6       38.96       22.18     12.97 o
  -6  17   6        0.68       -2.54      9.20 o
  -5  17   6       19.00       10.56     10.26 o
  -4  17   6       29.72       25.94     10.97 o
  -3  17   6        8.57        4.71      9.70 o
  -2  17   6       26.66       11.48     10.35 o
  -1  17   6       79.63       89.66     15.91 o
   0  17   6        4.41        7.57      9.70 o
   1  17   6       13.84       11.91      9.19 o
   2  17   6       23.25       19.61      9.54 o
   3  17   6        0.04       -0.48      8.48 o
   4  17   6        0.01       -2.99      8.44 o
   5  17   6       40.72       52.20     12.80 o
   6  17   6       45.02       42.48     13.15 o
   7  17   6        6.16        5.71     11.70 o
  -8  18   6       10.00       15.69     14.17 o
  -7  18   6       66.48       75.75     17.48 o
  -6  18   6       73.49       99.65     17.26 o
  -5  18   6       73.80       81.49     15.42 o
  -4  18   6      170.73      182.17     22.30 o
  -3  18   6      131.29      116.36     18.46 o
  -2  18   6      182.72      169.52     21.34 o
  -1  18   6       90.83       75.89     18.26 o
   0  18   6       82.42      107.30     19.67 o
   1  18   6       11.65        4.30      8.86 o
   2  18   6       76.57       65.85     13.95 o
   3  18   6      193.24      229.56     22.46 o
   4  18   6       33.57       29.99     11.57 o
   5  18   6       48.94       60.72     13.77 o
   6  18   6       22.63       27.02     12.70 o
  -7  19   6       29.14       36.00     15.51 o
  -6  19   6       29.02       15.49     13.82 o
  -5  19   6       43.42       67.07     17.31 o
  -4  19   6        1.17        1.10     11.37 o
  -3  19   6        2.04        8.13     11.52 o
  -2  19   6       13.41       11.65     13.05 o
  -1  19   6        6.90       -0.63     11.12 o
   0  19   6        4.35       10.02     12.03 o
   1  19   6       36.79       44.54     15.21 o
   2  19   6        3.02        9.17     10.09 o
   3  19   6        0.37       -2.98      9.54 o
   4  19   6       41.90       19.20     11.10 o
   5  19   6        8.75        9.39     11.29 o
  -6  20   6        8.43        8.55     18.15 o
  -5  20   6       30.83       31.84     17.61 o
  -4  20   6       83.83       81.07     17.94 o
  -3  20   6       27.01       51.78     18.25 o
  -2  20   6       74.85       85.38     20.11 o
  -1  20   6       60.90       68.54     18.82 o
   0  20   6      148.67      143.45     23.70 o
   1  20   6      138.65      156.74     22.47 o
   2  20   6       47.44       45.09     15.74 o
   3  20   6       52.85       73.70     16.69 o
   4  20   6       16.26        8.80     14.79 o
  -4  21   6        0.02       -0.69     17.84 o
  -3  21   6        0.00      -10.34     13.50 o
  -2  21   6       16.22       23.92     16.20 o
  -1  21   6       43.83       40.18     17.47 o
   0  21   6        1.06       -8.85     13.86 o
   1  21   6        0.52       -3.34     14.02 o
   2  21   6       20.66       28.00     15.92 o
   3  21   6       43.40       37.55     24.06 o
 -14   1   7        1.84        2.33     11.33 o
 -13   1   7        6.50        6.25     10.61 o
 -12   1   7       40.54       37.67     10.98 o
 -11   1   7       88.84       99.30     12.18 o
 -10   1   7        0.03       -2.45      4.93 o
  -9   1   7      479.99      474.86     15.16 o
  -8   1   7      143.08      155.03     10.18 o
  -7   1   7       28.01       23.71      5.06 o
  -6   1   7        2.06        2.74      3.40 o
  -5   1   7      385.47      373.01     11.00 o
  -4   1   7     2110.98     2102.34     24.46 o
  -3   1   7      252.45      323.52      7.97 o
  -2   1   7      691.13     1144.89     13.13 o
  -1   1   7      430.02      222.46      6.98 o
   0   1   7     1641.55     1291.87     15.61 o
   1   1   7      817.21      881.56     13.83 o
   2   1   7      242.98      286.75      7.47 o
   3   1   7      526.32      505.93      9.50 o
   4   1   7        4.58       -2.58      2.58 o
   5   1   7      243.03      382.97     10.52 o
   6   1   7       23.65       45.86      6.05 o
   7   1   7       60.92       70.05      8.51 o
   8   1   7        0.01        2.84      5.91 o
   9   1   7      237.88      216.43     16.77 o
  10   1   7      108.12      125.13     14.14 o
  11   1   7       24.65       14.41     10.33 o
  12   1   7        9.01       16.83     21.76 o
 -14   2   7       29.90       43.04     14.83 o
 -13   2   7       26.88       23.10     12.12 o
 -12   2   7        6.95        8.80      8.04 o
 -11   2   7       24.92       25.91      8.53 o
 -10   2   7       37.84       55.28      8.70 o
  -9   2   7      127.18      137.89     10.46 o
  -8   2   7      659.62      717.53     17.31 o
  -7   2   7      685.69      681.47     15.79 o
  -6   2   7        0.16        3.20      3.32 o
  -5   2   7      949.20      931.66     14.83 o
  -4   2   7       10.46        5.21      2.52 o
  -3   2   7     2049.12     2089.98     22.84 o
  -2   2   7     1845.05     1847.41     19.95 o
  -1   2   7     3143.68     3155.10     22.34 o
   0   2   7     7313.95     8319.44     40.60 o
   1   2   7     7093.25     6733.96    137.70 o
   2   2   7      545.74      724.70     11.64 o
   3   2   7      130.00      104.35      5.22 o
   4   2   7      155.08      152.59      7.37 o
   5   2   7      709.24      751.15     15.08 o
   6   2   7      256.29      225.76     12.51 o
   7   2   7      319.23      326.14     16.50 o
   8   2   7       45.94       38.78      8.16 o
   9   2   7      240.29      224.46     16.82 o
  10   2   7      141.99      127.47     16.31 o
  11   2   7        5.66        3.47      9.90 o
  12   2   7        0.28       -2.33     14.44 o
 -14   3   7        0.06        0.66     12.21 o
 -13   3   7        2.52       -0.15      9.32 o
 -12   3   7      160.15      152.04     15.03 o
 -11   3   7       17.33       17.51      7.96 o
 -10   3   7       17.24       18.40      7.92 o
  -9   3   7       49.34       48.21      7.79 o
  -8   3   7     1000.00      953.17     19.67 o
  -7   3   7      195.06      215.53     10.76 o
  -6   3   7       25.56       31.49      4.94 o
  -5   3   7      103.84      117.60      7.55 o
  -4   3   7     1041.96     1195.50     15.32 o
  -3   3   7     2074.98     2035.19    227.23 o
  -2   3   7      533.88      370.79     13.75 o
  -1   3   7        5.11       10.31      2.70 o
   0   3   7      843.52      800.81     11.63 o
   1   3   7        7.61        8.25      2.49 o
   2   3   7      913.44      926.42     14.07 o
   3   3   7        2.58        0.87      2.01 o
   4   3   7      117.97      160.67      8.16 o
   5   3   7      146.51      183.37     10.14 o
   6   3   7      526.89      493.32     15.40 o
   7   3   7      306.74      328.88     15.38 o
   8   3   7       21.44       17.03      6.78 o
   9   3   7        9.79       12.17      7.04 o
  10   3   7       14.88        8.48      8.97 o
  11   3   7        5.77       -0.63      9.25 o
  12   3   7        6.42        1.67     16.36 o
 -14   4   7        7.65       10.62     13.29 o
 -13   4   7        6.26        5.73      8.98 o
 -12   4   7       21.59       27.99      9.34 o
 -11   4   7      113.96       91.66     12.88 o
 -10   4   7       78.56      102.51     12.67 o
  -9   4   7       12.82        8.26      6.96 o
  -8   4   7       86.06      115.64      9.71 o
  -7   4   7      754.74      772.29     18.01 o
  -6   4   7      177.37      164.97      9.50 o
  -5   4   7      756.39      928.22     17.32 o
  -4   4   7     1494.61     1302.81     19.56 o
  -3   4   7     1390.02     1659.20     21.05 o
  -2   4   7       81.08       64.95      5.59 o
  -1   4   7     4787.64     4891.69     34.15 o
   0   4   7      332.73      455.34      9.06 o
   1   4   7     2686.07     2178.66    133.49 o
   2   4   7      550.19      706.89     12.28 o
   3   4   7      916.81      899.02     15.40 o
   4   4   7      460.35      350.15     12.09 o
   5   4   7      414.33      467.30     14.34 o
   6   4   7     3355.61     3189.70     35.39 o
   7   4   7      434.33      485.76     16.58 o
   8   4   7      528.79      547.88     19.92 o
   9   4   7      195.58      177.92     16.36 o
  10   4   7        0.09        2.84      8.76 o
  11   4   7       42.91       37.85     12.22 o
  12   4   7       13.77       26.68     19.33 o
 -14   5   7        1.68       -2.32     12.65 o
 -13   5   7       19.67        1.37      9.30 o
 -12   5   7       36.48       45.80     11.40 o
 -11   5   7       66.88       54.85     11.20 o
 -10   5   7      291.87      297.03     19.56 o
  -9   5   7        0.31        1.84      6.53 o
  -8   5   7      223.67      209.23     14.99 o
  -7   5   7      154.74      166.19     10.61 o
  -6   5   7       19.27       15.57      4.15 o
  -5   5   7       38.03       53.51      5.86 o
  -4   5   7       35.77       43.24      4.51 o
  -3   5   7       15.11       14.72      3.90 o
  -2   5   7      433.65      377.23      8.92 o
  -1   5   7       42.28       36.41      4.21 o
   0   5   7       38.79       29.07      3.70 o
   1   5   7      822.22      927.23     14.96 o
   2   5   7      162.10      168.58     22.64 o
   3   5   7       58.77       25.31      4.52 o
   4   5   7      155.09      106.37      7.52 o
   5   5   7        0.79        1.59      4.19 o
   6   5   7       88.38       83.21      8.32 o
   7   5   7        0.00       -2.03      4.90 o
   8   5   7      185.68      177.13     13.90 o
   9   5   7       39.15       37.02      9.78 o
  10   5   7      104.18      104.99     14.35 o
  11   5   7       36.33       43.01     12.59 o
 -13   6   7        2.35       10.99     10.77 o
 -12   6   7        1.23        3.79      8.63 o
 -11   6   7        0.29        4.61      7.97 o
 -10   6   7       97.45      112.63     13.25 o
  -9   6   7        0.01       -1.27      6.52 o
  -8   6   7       36.92       38.74      8.70 o
  -7   6   7       50.82       63.72      8.94 o
  -6   6   7      320.97      317.25     12.47 o
  -5   6   7      848.35      960.70     17.45 o
  -4   6   7      551.24      572.34     12.02 o
  -3   6   7       30.29       22.17      3.65 o
  -2   6   7      309.74      332.74      9.33 o
  -1   6   7        7.20        2.75      2.86 o
   0   6   7        1.26        7.04      2.92 o
   1   6   7     1520.88     1587.32     19.78 o
   2   6   7       13.07        3.66      3.41 o
   3   6   7       13.41        4.31      3.36 o
   4   6   7      158.65      139.52      8.91 o
   5   6   7       24.97       13.90      4.79 o
   6   6   7        0.25        0.89      4.35 o
   7   6   7      216.02      234.31     14.01 o
   8   6   7       17.73        9.95      7.23 o
   9   6   7        3.30        1.49      7.50 o
  10   6   7       10.84        6.57      8.62 o
  11   6   7        0.00       -4.30      9.09 o
 -13   7   7        0.31        0.08     11.01 o
 -12   7   7       58.16       66.79     12.82 o
 -11   7   7        4.29       -2.66      7.35 o
 -10   7   7       59.85       45.56     10.22 o
  -9   7   7       52.08       43.58      9.29 o
  -8   7   7       10.70        8.16      6.70 o
  -7   7   7       46.91       52.64      8.82 o
  -6   7   7      856.46      881.15     20.12 o
  -5   7   7      439.07      412.98     12.36 o
  -4   7   7       11.76       13.07      3.76 o
  -3   7   7        3.58        1.46      2.94 o
  -2   7   7      232.94      244.37      9.15 o
  -1   7   7      894.16      992.52     15.79 o
   0   7   7        9.09        5.48      3.08 o
   1   7   7       29.68       53.13      5.34 o
   2   7   7      429.88      373.47     11.44 o
   3   7   7        0.06        9.48      4.03 o
   4   7   7      172.45      243.79     11.48 o
   5   7   7        0.01       -2.21      4.07 o
   6   7   7      287.57      251.10     13.09 o
   7   7   7      108.48      104.70     11.62 o
   8   7   7       89.78       89.72     11.55 o
   9   7   7       56.99       54.07     11.04 o
  10   7   7       23.58       28.98     10.29 o
  11   7   7       56.90       62.25     13.38 o
 -13   8   7        0.92       -1.65     11.08 o
 -12   8   7       29.57       25.71     12.43 o
 -11   8   7       15.23       24.62     10.43 o
 -10   8   7      157.01      148.43     15.07 o
  -9   8   7      112.07      126.47     13.50 o
  -8   8   7       18.59       22.83      7.55 o
  -7   8   7       54.21       41.47      8.53 o
  -6   8   7       23.56       21.62      6.65 o
  -5   8   7       93.95      103.67      7.92 o
  -4   8   7        0.39        1.67      3.27 o
  -3   8   7     1141.72     1071.68     17.32 o
  -2   8   7     1038.92     1109.33     17.08 o
  -1   8   7      715.51      692.84     13.80 o
   0   8   7     1981.22     2118.25     21.43 o
   1   8   7      502.78      471.74     11.83 o
   2   8   7      135.98      173.29     10.09 o
   3   8   7      598.53      559.30     14.18 o
   4   8   7       70.95       76.01      7.31 o
   5   8   7      655.22      640.28     16.62 o
   6   8   7        0.01        1.64      5.81 o
   7   8   7       92.38       61.63     10.40 o
   8   8   7       76.09      100.41     12.22 o
   9   8   7       73.41       71.19     11.53 o
  10   8   7       71.13       53.05     12.17 o
  11   8   7       18.09       13.23     11.60 o
 -13   9   7       11.17       17.36     13.95 o
 -12   9   7        9.62        2.82     11.02 o
 -11   9   7        4.43        3.68      9.27 o
 -10   9   7        0.22       -4.30      7.73 o
  -9   9   7       94.49       80.50     12.58 o
  -8   9   7       12.66       17.42      8.34 o
  -7   9   7       12.60       21.76      8.26 o
  -6   9   7       78.79       71.13     10.75 o
  -5   9   7       60.85       72.76     10.09 o
  -4   9   7      798.03      868.90     17.72 o
  -3   9   7       31.40       46.21      6.41 o
  -2   9   7      123.21      147.26      9.64 o
  -1   9   7        4.80        2.39      4.14 o
   0   9   7        0.03        1.55      2.85 o
   1   9   7      203.53      173.64      8.98 o
   2   9   7       23.91       17.87      4.88 o
   3   9   7       18.09       27.56      5.58 o
   4   9   7       69.22       65.53      7.52 o
   5   9   7       10.84       25.46      7.23 o
   6   9   7       83.83      121.59     12.08 o
   7   9   7        1.46        2.31      6.84 o
   8   9   7        2.33        2.81      7.22 o
   9   9   7        2.39       -0.52      7.36 o
  10   9   7        3.06       -2.00      8.76 o
  11   9   7        5.80       10.22     15.00 o
 -12  10   7       11.93        7.76     11.33 o
 -11  10   7       40.08       42.26     13.17 o
 -10  10   7        8.05        4.28      8.68 o
  -9  10   7      196.30      226.22     19.33 o
  -8  10   7       19.42        7.64      7.91 o
  -7  10   7       96.03       81.33     11.84 o
  -6  10   7       24.63       18.07      7.90 o
  -5  10   7      113.60      100.47     11.72 o
  -4  10   7      855.75      770.31     23.34 o
  -3  10   7      210.28      233.07     12.35 o
  -2  10   7     2063.83     2050.68     28.50 o
  -1  10   7       81.73       55.04      6.94 o
   0  10   7      211.12      250.07     12.63 o
   1  10   7      298.86      242.20     14.19 o
   2  10   7       16.88       12.21      5.63 o
   3  10   7      660.36      688.30     20.04 o
   4  10   7       58.36       55.59      8.02 o
   5  10   7      250.33      288.32     17.10 o
   6  10   7        0.41        0.82      5.82 o
   7  10   7       85.89       67.16     11.15 o
   8  10   7       19.60       20.78      9.25 o
   9  10   7        2.63       -0.54      7.82 o
  10  10   7       69.50       73.77     13.04 o
 -12  11   7       10.19       -0.93     11.29 o
 -11  11   7       20.46       17.34     11.87 o
 -10  11   7        0.41        0.46      8.66 o
  -9  11   7       11.72        9.31      8.63 o
  -8  11   7       22.21       19.85      8.78 o
  -7  11   7      154.05      153.87     15.48 o
  -6  11   7      600.09      624.43     23.64 o
  -5  11   7        5.88        3.10      6.40 o
  -4  11   7      307.27      288.77     18.14 o
  -3  11   7       80.97       73.94      8.26 o
  -2  11   7       31.09       35.23      6.58 o
  -1  11   7      539.46      455.73     15.03 o
   0  11   7       10.63        6.24      5.00 o
   1  11   7      117.46      106.89     10.50 o
   2  11   7        1.67       -0.78      5.09 o
   3  11   7      155.80      192.63     13.56 o
   4  11   7        5.78        3.52      6.42 o
   5  11   7       64.72       50.59      9.89 o
   6  11   7       63.72      100.28     12.01 o
   7  11   7      255.26      254.30     19.10 o
   8  11   7      129.64      103.19     15.19 o
   9  11   7       50.22       53.89     12.47 o
  10  11   7        8.03        9.14     10.26 o
 -12  12   7        6.75       -0.80     13.50 o
 -11  12   7        7.02        2.25     10.72 o
 -10  12   7        0.49       -3.45      9.48 o
  -9  12   7        0.66        4.80      8.49 o
  -8  12   7       55.97       60.01     11.87 o
  -7  12   7      201.10      194.58     17.35 o
  -6  12   7        7.98        4.90      7.32 o
  -5  12   7       17.40       14.04      7.81 o
  -4  12   7      102.24       98.69     11.91 o
  -3  12   7      286.01      332.69     18.35 o
  -2  12   7      403.10      495.27     16.26 o
  -1  12   7      564.16      430.95     16.69 o
   0  12   7      951.98     1167.07     24.45 o
   1  12   7        9.82       -2.19      5.63 o
   2  12   7      181.20      184.91     13.49 o
   3  12   7      470.77      536.15     20.65 o
   4  12   7       29.84       39.63      9.00 o
   5  12   7       31.70       29.01      8.92 o
   6  12   7      318.82      260.01     17.94 o
   7  12   7        6.15        7.19      8.19 o
   8  12   7       47.00       64.17     12.38 o
   9  12   7       10.84       -0.31      9.69 o
  10  12   7        6.33        3.49     15.07 o
 -11  13   7        0.02       -3.24     10.61 o
 -10  13   7        6.78        8.48     10.31 o
  -9  13   7       21.97       12.21      9.60 o
  -8  13   7        6.77       19.83      9.70 o
  -7  13   7        4.41        1.30      7.52 o
  -6  13   7      153.88      140.83     15.06 o
  -5  13   7        0.75        6.44      7.44 o
  -4  13   7       17.42       12.34      7.36 o
  -3  13   7        6.90        2.93      6.64 o
  -2  13   7       12.28        9.87      6.43 o
  -1  13   7      245.31      216.77     14.52 o
   0  13   7       35.52       30.60      7.74 o
   1  13   7        6.95        3.01      6.31 o
   2  13   7      748.52      780.20     24.51 o
   3  13   7      473.82      413.63     21.14 o
   4  13   7       17.91       16.82      8.00 o
   5  13   7        0.82       -2.07      6.87 o
   6  13   7       10.60        7.87      7.44 o
   7  13   7        5.64       30.78     10.10 o
   8  13   7       59.39       50.75     11.91 o
   9  13   7       20.09       19.21     11.07 o
 -11  14   7        6.73       15.04     14.63 o
 -10  14   7       14.08       15.74     11.47 o
  -9  14   7        3.65       -5.80      9.24 o
  -8  14   7      169.20      147.05     17.18 o
  -7  14   7       81.39       69.32     12.73 o
  -6  14   7      305.39      272.56     20.42 o
  -5  14   7       20.02        4.97      7.66 o
  -4  14   7       28.48       21.16      8.74 o
  -3  14   7       47.81       64.90     10.66 o
  -2  14   7      149.16      123.87     14.56 o
  -1  14   7      672.10      809.01     24.58 o
   0  14   7      195.63      282.70     17.51 o
   1  14   7       52.17       40.32      8.36 o
   2  14   7       13.83       15.67      7.46 o
   3  14   7      161.13      135.01     14.09 o
   4  14   7      421.30      407.27     23.10 o
   5  14   7       52.51       31.90      9.72 o
   6  14   7        0.29        1.74      7.14 o
   7  14   7        3.46       12.05      9.00 o
   8  14   7       62.94       57.33     12.92 o
   9  14   7      102.28      124.43     24.64 o
 -10  15   7        1.38       -2.39     11.23 o
  -9  15   7        0.87        8.92     10.84 o
  -8  15   7        3.35       -5.96      8.59 o
  -7  15   7       19.20       23.72     10.48 o
  -6  15   7      105.43      117.61     15.21 o
  -5  15   7       38.34       35.36     10.25 o
  -4  15   7        0.19        4.25      7.53 o
  -3  15   7       84.86       67.93     12.56 o
  -2  15   7        4.20        1.33      7.95 o
  -1  15   7       39.54       27.52     10.68 o
   0  15   7      261.05      302.91     19.83 o
   1  15   7      247.60      222.07     16.64 o
   2  15   7       23.00       29.05      8.79 o
   3  15   7       24.58        9.00      8.02 o
   4  15   7       72.54       67.09     11.49 o
   5  15   7        7.14        3.58      8.66 o
   6  15   7        0.72        2.09      9.10 o
   7  15   7        8.99        4.55     10.73 o
   8  15   7       34.08       32.81     13.82 o
 -10  16   7       46.96       61.80     21.94 o
  -9  16   7       42.21       26.61     13.29 o
  -8  16   7       85.06       86.68     16.34 o
  -7  16   7       11.11        9.71      9.97 o
  -6  16   7       99.29      102.19     14.86 o
  -5  16   7      108.65      142.81     15.99 o
  -4  16   7        8.34       -0.96      8.24 o
  -3  16   7      210.78      204.18     19.32 o
  -2  16   7        8.15       -0.10      8.13 o
  -1  16   7      114.09      122.03     17.11 o
   0  16   7       67.89       51.62     15.41 o
   1  16   7      271.83      288.57     21.05 o
   2  16   7      319.48      344.21     23.32 o
   3  16   7        2.34        1.03      7.99 o
   4  16   7       83.80       88.58     14.58 o
   5  16   7        0.96        1.36      8.92 o
   6  16   7       30.11       19.76     11.05 o
   7  16   7       57.52       57.56     15.60 o
  -9  17   7       10.01       18.23     16.13 o
  -8  17   7       24.17       35.81     15.04 o
  -7  17   7       58.35       67.21     15.51 o
  -6  17   7        6.43        4.89     10.34 o
  -5  17   7        0.11        8.32      9.95 o
  -4  17   7       10.29        7.42     11.17 o
  -3  17   7       49.15       74.28     15.43 o
  -2  17   7        6.56        5.82     11.27 o
  -1  17   7       40.75       24.91     16.38 o
   0  17   7       12.81        4.03     11.12 o
   1  17   7        0.50        4.35      9.41 o
   2  17   7       10.92       16.09      9.57 o
   3  17   7       15.40       18.94     10.10 o
   4  17   7       28.91       23.81     10.53 o
   5  17   7        0.37        1.03      9.50 o
   6  17   7       12.21       17.61     11.60 o
   7  17   7       15.84        3.59     13.97 o
  -8  18   7       30.78       36.15     15.78 o
  -7  18   7        6.96        3.23     13.28 o
  -6  18   7       11.44       28.86     12.61 o
  -5  18   7        1.31       -8.75     10.36 o
  -4  18   7        1.66        6.54     11.74 o
  -3  18   7       21.85       11.49     11.59 o
  -2  18   7        8.19        7.51     12.15 o
  -1  18   7       50.60       42.75     15.53 o
   0  18   7        4.93       14.47     13.34 o
   1  18   7        6.33        4.46     10.64 o
   2  18   7        1.18       -8.82      8.82 o
   3  18   7        0.87       -4.32      8.75 o
   4  18   7       17.25       15.66     10.19 o
   5  18   7        0.23        4.21     10.25 o
   6  18   7       19.10       -3.35     13.60 o
  -7  19   7        6.88        7.01     17.99 o
  -6  19   7       30.17       11.55     14.11 o
  -5  19   7        7.10        3.64     12.19 o
  -4  19   7        1.18       -3.46     11.59 o
  -3  19   7        0.18       -7.01     12.40 o
  -2  19   7       27.07       10.62     13.10 o
  -1  19   7        2.27        4.49     12.49 o
   0  19   7        1.64        2.95     12.82 o
   1  19   7        0.11       -3.13     10.11 o
   2  19   7       33.87       39.53     14.97 o
   3  19   7        1.82       -2.66     10.96 o
   4  19   7        2.49        0.91     10.95 o
   5  19   7       10.26        2.96     14.00 o
  -6  20   7       23.71       15.87     18.71 o
  -5  20   7       18.26       22.21     15.41 o
  -4  20   7       10.12        0.21     14.20 o
  -3  20   7       31.64       22.04     14.90 o
  -2  20   7        8.90        0.52     14.09 o
  -1  20   7       52.57       45.71     18.27 o
   0  20   7      100.36       91.06     21.52 o
   1  20   7       39.40       42.17     17.09 o
   2  20   7       50.15       36.54     15.90 o
   3  20   7      110.35      129.52     21.75 o
   4  20   7        2.25      -13.47     21.93 o
  -4  21   7        4.06        2.01     17.35 o
  -3  21   7        0.12       -1.45     15.78 o
  -2  21   7        1.32        7.91     17.64 o
  -1  21   7        3.38       -8.03     13.52 o
   0  21   7       15.19       23.99     17.99 o
   1  21   7        0.12        1.00     17.13 o
   2  21   7        1.80        0.74     17.45 o
 -14   0   8       13.54       11.20     18.48 o
 -13   0   8        5.37        4.78     15.27 o
 -12   0   8       15.86       11.03     14.09 o
 -11   0   8      141.88      167.89     22.15 o
 -10   0   8       71.17       64.81     15.01 o
  -9   0   8      677.85      653.43     23.93 o
  -8   0   8       28.37       25.19      7.90 o
  -7   0   8      396.27      411.08     19.72 o
  -6   0   8       13.51       16.69      6.42 o
  -5   0   8        6.90       16.88      5.85 o
  -4   0   8     1635.32     1369.70     25.81 o
  -3   0   8       26.75       79.38      7.48 o
  -2   0   8     6428.20     6373.28     47.41 o
  -1   0   8      865.67      754.24     17.66 o
   0   0   8     8008.17     9125.60    102.02 o
   1   0   8     6642.67     6241.18     78.88 o
   2   0   8     2667.28     2604.29     32.03 o
   3   0   8       29.89       24.29      5.56 o
   4   0   8      163.72      191.41     10.74 o
   5   0   8       86.95      115.28     10.72 o
   6   0   8      456.68      460.73     23.74 o
   7   0   8      471.00      415.76     26.63 o
   8   0   8        1.98        2.27      8.23 o
   9   0   8       71.06       42.67     13.07 o
  10   0   8      165.24      198.17     26.87 o
  11   0   8       36.37       30.68     18.35 o
 -14   1   8        0.37       -5.86     10.83 o
 -13   1   8        0.01        0.93     10.33 o
 -12   1   8       83.50       93.30     15.85 o
 -11   1   8        0.32       -1.69      7.60 o
 -10   1   8       17.63        8.44      6.35 o
  -9   1   8      348.29      381.87     16.71 o
  -8   1   8        0.07       -0.46      4.48 o
  -7   1   8       60.15       59.56      6.64 o
  -6   1   8       70.43       92.66      7.01 o
  -5   1   8        4.75       10.50      3.83 o
  -4   1   8      607.06      519.03     11.45 o
  -3   1   8      966.02      934.94     16.11 o
  -2   1   8     1049.22     1242.69     14.89 o
  -1   1   8     1667.10     1775.50     19.67 o
   0   1   8     1724.73     1745.22     19.34 o
   1   1   8      339.80      312.19      9.44 o
   2   1   8      502.48      590.79     11.55 o
   3   1   8       29.37       26.74      3.86 o
   4   1   8      263.97      259.07      8.25 o
   5   1   8      229.19      244.04     10.74 o
   6   1   8      735.83      728.02     20.05 o
   7   1   8        7.24        2.65      5.86 o
   8   1   8      111.35      110.15     12.91 o
   9   1   8       34.71       22.33      8.55 o
  10   1   8       22.04       27.79      9.45 o
  11   1   8      149.80      140.00     18.48 o
 -14   2   8       39.28       50.52     15.51 o
 -13   2   8        6.73        5.39     10.75 o
 -12   2   8       84.64       61.04     12.33 o
 -11   2   8      129.60      133.72     14.64 o
 -10   2   8        5.61        4.68      7.08 o
  -9   2   8      125.27      127.74     11.76 o
  -8   2   8      151.12      158.30     11.13 o
  -7   2   8      823.76      843.63     17.21 o
  -6   2   8        4.64       12.38      4.06 o
  -5   2   8       15.00       13.06      3.47 o
  -4   2   8     1052.92      914.95     17.94 o
  -3   2   8      161.75      107.35      7.32 o
  -2   2   8    11352.38    11483.67     67.59 o
  -1   2   8      100.07      100.73      5.90 o
   0   2   8      378.20      488.92     10.72 o
   1   2   8      147.42       99.09      5.87 o
   2   2   8        8.24        1.89      2.68 o
   3   2   8     1695.00     1936.42     18.95 o
   4   2   8        0.07        0.42      3.19 o
   5   2   8      273.26      260.42     12.46 o
   6   2   8      342.79      313.56     14.64 o
   7   2   8       38.57       48.47      8.25 o
   8   2   8       56.75       73.77     10.68 o
   9   2   8       17.97       18.08      8.01 o
  10   2   8       25.28       26.71      9.98 o
  11   2   8        6.63        5.07     10.24 o
 -14   3   8       60.34       59.18     15.99 o
 -13   3   8       19.88       29.15     12.77 o
 -12   3   8       11.08        9.72      9.17 o
 -11   3   8       53.79       59.88     11.30 o
 -10   3   8       66.77       74.16     11.05 o
  -9   3   8       63.17       51.63      9.85 o
  -8   3   8      205.50      165.53     12.44 o
  -7   3   8      609.31      641.46     16.74 o
  -6   3   8        7.80        5.63      4.22 o
  -5   3   8       82.10       96.36      6.76 o
  -4   3   8      452.64      567.85     13.88 o
  -3   3   8      554.02      580.19     13.46 o
  -2   3   8       89.09       43.54      4.92 o
  -1   3   8      436.42      502.48     10.60 o
   0   3   8       56.73       64.78      4.74 o
   1   3   8       26.53       57.66      4.40 o
   2   3   8      154.54      194.00     10.82 o
   3   3   8       95.04       79.31      5.50 o
   4   3   8      106.91      105.64      7.77 o
   5   3   8        5.22       21.58      5.53 o
   6   3   8      134.97      104.60      9.00 o
   7   3   8      468.24      496.40     18.73 o
   8   3   8      130.17      124.87     12.85 o
   9   3   8       37.37       39.59      9.55 o
  10   3   8      170.65      159.27     18.28 o
  11   3   8       64.76       69.17     14.38 o
 -14   4   8        6.26        4.39     12.96 o
 -13   4   8        7.64        3.75     10.79 o
 -12   4   8       18.75       24.82      9.96 o
 -11   4   8      163.24      151.99     15.54 o
 -10   4   8       38.64       46.54      9.94 o
  -9   4   8      249.46      271.05     17.66 o
  -8   4   8      459.33      475.98     17.60 o
  -7   4   8      132.85      124.62     10.48 o
  -6   4   8      775.99      804.28     19.45 o
  -5   4   8      267.86      265.41     15.46 o
  -4   4   8      218.37      196.75      9.93 o
  -3   4   8      314.96      362.56     11.15 o
  -2   4   8      419.44      466.79     12.10 o
  -1   4   8      968.31     1007.51     13.53 o
   0   4   8       84.29       97.90      5.60 o
   1   4   8        3.00        2.60      2.85 o
   2   4   8       96.72       89.45      6.20 o
   3   4   8      218.78      234.26     10.96 o
   4   4   8       69.17       50.38      6.12 o
   5   4   8        0.27       -1.05      4.09 o
   6   4   8      110.93       99.91      9.05 o
   7   4   8        8.51        5.08      5.64 o
   8   4   8      196.03      192.00     14.58 o
   9   4   8       66.28       68.50     12.03 o
  10   4   8        5.43       -3.41      8.94 o
  11   4   8        0.97       -1.76     10.05 o
 -13   5   8       19.04       27.53     11.78 o
 -12   5   8       88.18       84.59     13.70 o
 -11   5   8        0.43        7.04      8.14 o
 -10   5   8      114.43       92.81     12.45 o
  -9   5   8       91.45       93.89     11.74 o
  -8   5   8      140.47      132.65     12.57 o
  -7   5   8     1243.12     1276.63     25.46 o
  -6   5   8      740.17      660.83     23.72 o
  -5   5   8       85.57       83.77      8.20 o
  -4   5   8      526.40      498.33     13.53 o
  -3   5   8      520.76      539.02     13.36 o
  -2   5   8       34.70       27.32      4.86 o
  -1   5   8        2.05       -1.35      2.50 o
   0   5   8      234.55      296.30      8.10 o
   1   5   8      182.91      200.29      8.41 o
   2   5   8        0.33       -2.64      2.64 o
   3   5   8        3.58        1.60      3.57 o
   4   5   8      149.46      168.52      9.62 o
   5   5   8       42.62       27.45      5.77 o
   6   5   8       59.09       56.78      7.49 o
   7   5   8      267.18      209.21     13.72 o
   8   5   8       15.85       11.22      7.23 o
   9   5   8       11.72        9.88      8.47 o
  10   5   8        1.77       -2.60      8.69 o
  11   5   8        7.94        5.00     10.28 o
 -13   6   8       33.07       28.84     12.62 o
 -12   6   8       69.70       73.86     13.31 o
 -11   6   8       10.23       11.19      8.66 o
 -10   6   8      333.66      397.59     22.74 o
  -9   6   8      243.95      220.13     16.50 o
  -8   6   8     1416.29     1454.32     31.80 o
  -7   6   8      146.79      150.19     12.94 o
  -6   6   8     1169.05     1110.78     22.94 o
  -5   6   8      114.57      114.60      9.29 o
  -4   6   8      207.23      217.86     10.30 o
  -3   6   8     4065.19     4177.29     38.19 o
  -2   6   8      142.87      166.68      7.83 o
  -1   6   8      851.55      850.75     14.81 o
   0   6   8      197.86      203.65      8.16 o
   1   6   8     1028.78      954.76     16.40 o
   2   6   8      970.91      998.59     18.36 o
   3   6   8      792.18      862.30     17.27 o
   4   6   8      647.54      542.15     14.18 o
   5   6   8       34.85       35.86      6.11 o
   6   6   8      676.15      674.60     17.36 o
   7   6   8        0.13       -2.46      5.27 o
   8   6   8       59.08       72.73     10.95 o
   9   6   8       62.84       63.52     12.02 o
  10   6   8       16.59        7.90      9.56 o
  11   6   8       82.81       83.10     17.01 o
 -13   7   8       17.61       16.08     12.32 o
 -12   7   8        2.91        1.51      9.72 o
 -11   7   8       37.15       26.58      9.60 o
 -10   7   8        0.03        6.31      7.68 o
  -9   7   8       10.06       10.67      6.88 o
  -8   7   8       14.08       18.04      7.31 o
  -7   7   8       98.71       94.84     10.83 o
  -6   7   8      342.80      302.59     16.34 o
  -5   7   8       23.50       33.07      6.25 o
  -4   7   8       33.56       40.80      5.85 o
  -3   7   8      101.21      144.38      8.96 o
  -2   7   8       14.61        6.11      3.45 o
  -1   7   8      157.79      183.20      8.66 o
   0   7   8       32.55       31.00      4.47 o
   1   7   8      210.47      219.80      9.78 o
   2   7   8      226.75      276.09     11.27 o
   3   7   8       60.37       65.28      6.82 o
   4   7   8      107.04      106.69      8.58 o
   5   7   8      523.02      474.91     14.57 o
   6   7   8       39.43       42.51      6.91 o
   7   7   8      254.52      258.92     16.18 o
   8   7   8        0.36        1.62      7.03 o
   9   7   8        1.16       -2.53      7.75 o
  10   7   8       18.82        8.00     10.02 o
  11   7   8        7.05        9.66     15.09 o
 -13   8   8       12.71       11.36     12.13 o
 -12   8   8        0.06        6.08     10.65 o
 -11   8   8        6.56        2.64      9.20 o
 -10   8   8      133.76      127.73     15.46 o
  -9   8   8        8.37       10.24      8.29 o
  -8   8   8      219.67      225.78     16.43 o
  -7   8   8       40.75       32.41      8.02 o
  -6   8   8      126.91      151.23     12.50 o
  -5   8   8     1031.43     1060.35     20.14 o
  -4   8   8       75.64       71.65      7.14 o
  -3   8   8        0.46        7.13      3.98 o
  -2   8   8      224.71      192.61      9.11 o
  -1   8   8        1.12        2.37      3.55 o
   0   8   8       54.53       44.33      5.99 o
   1   8   8       57.61       63.74      6.72 o
   2   8   8       46.03       35.35      5.66 o
   3   8   8       60.36       96.90      7.96 o
   4   8   8      767.75      755.63     17.64 o
   5   8   8       34.86       33.93      6.40 o
   6   8   8        5.85       12.84      6.08 o
   7   8   8       12.32        5.13      6.44 o
   8   8   8        0.37       -2.44      6.87 o
   9   8   8       59.05       65.03     12.31 o
  10   8   8       11.00        9.25      9.66 o
 -13   9   8       20.77       15.02     13.89 o
 -12   9   8        6.68        5.90     11.39 o
 -11   9   8       54.57       58.93     12.92 o
 -10   9   8       18.62       14.81      9.51 o
  -9   9   8       82.40       80.09     12.77 o
  -8   9   8      212.74      225.74     18.40 o
  -7   9   8       41.38       35.49      9.30 o
  -6   9   8      213.60      172.61     15.05 o
  -5   9   8       60.42       50.14      9.28 o
  -4   9   8      458.49      506.70     15.91 o
  -3   9   8      607.54      781.83     20.51 o
  -2   9   8        0.92        7.06      4.54 o
  -1   9   8      257.87      243.13     11.59 o
   0   9   8      230.61      296.35     14.11 o
   1   9   8      410.49      503.19     15.50 o
   2   9   8        9.64       11.85      4.85 o
   3   9   8       21.15       15.02      5.37 o
   4   9   8      535.72      463.26     14.70 o
   5   9   8       22.24       34.78      7.43 o
   6   9   8       24.18       19.82      7.52 o
   7   9   8      141.69      168.82     13.50 o
   8   9   8       11.82       12.99      8.08 o
   9   9   8       72.16       83.42     12.89 o
  10   9   8       36.55       49.22     12.96 o
 -12  10   8        3.99        1.24     11.10 o
 -11  10   8       39.90       45.47     12.70 o
 -10  10   8       40.06       45.13     11.60 o
  -9  10   8        1.98        9.81      8.52 o
  -8  10   8        1.35       -6.42      6.93 o
  -7  10   8       21.66       12.37      7.80 o
  -6  10   8       25.30       20.93      7.94 o
  -5  10   8        5.17        3.79      6.53 o
  -4  10   8      118.78      106.52     11.79 o
  -3  10   8      107.18      141.03     11.63 o
  -2  10   8      327.48      374.84     15.77 o
  -1  10   8      357.96      352.22     15.53 o
   0  10   8      632.97      751.83     19.15 o
   1  10   8       18.76       11.52      5.93 o
   2  10   8       20.84       28.35      7.23 o
   3  10   8      146.47      139.91     11.94 o
   4  10   8      274.24      265.34     16.02 o
   5  10   8      287.94      282.45     18.70 o
   6  10   8       98.02       99.78     12.76 o
   7  10   8       11.84       18.35      7.84 o
   8  10   8        0.10       -1.51      6.89 o
   9  10   8        2.60       -3.22      8.42 o
  10  10   8       28.86       39.67     15.95 o
 -12  11   8        5.69       -1.62     11.24 o
 -11  11   8       17.73       12.12     11.21 o
 -10  11   8        0.85        0.33      8.58 o
  -9  11   8       91.28       71.46     13.02 o
  -8  11   8       17.12       17.33      8.85 o
  -7  11   8        0.95       -5.62      6.79 o
  -6  11   8      384.00      365.48     22.03 o
  -5  11   8      490.44      570.13     22.38 o
  -4  11   8      120.32      145.89     13.81 o
  -3  11   8      106.93       76.95      9.59 o
  -2  11   8      285.80      309.54     16.15 o
  -1  11   8       72.05       83.83      9.49 o
   0  11   8       65.14       80.81     10.26 o
   1  11   8      267.62      332.91     17.54 o
   2  11   8      446.34      472.96     18.23 o
   3  11   8      114.02      109.51     11.27 o
   4  11   8      170.18      132.75     13.28 o
   5  11   8      619.14      654.90     25.70 o
   6  11   8       18.76       28.24      8.99 o
   7  11   8        1.51        5.03      7.31 o
   8  11   8        9.90       14.02      8.77 o
   9  11   8        9.61        8.70      9.20 o
 -12  12   8       35.83       33.98     17.61 o
 -11  12   8       43.60       19.05     12.54 o
 -10  12   8        0.56       -4.00      8.82 o
  -9  12   8       65.96       61.24     12.71 o
  -8  12   8       25.84       42.28     10.90 o
  -7  12   8       74.31       64.68     11.63 o
  -6  12   8       25.53       35.62      9.63 o
  -5  12   8      346.26      338.16     20.97 o
  -4  12   8      365.20      344.65     19.79 o
  -3  12   8      105.86       89.64     11.53 o
  -2  12   8      200.70      189.20     14.95 o
  -1  12   8       43.29       48.40      9.43 o
   0  12   8      720.74      815.01     24.71 o
   1  12   8     1027.31      937.91     25.29 o
   2  12   8      799.58      842.23     23.49 o
   3  12   8      667.22      733.37     24.43 o
   4  12   8       42.01       21.78      8.12 o
   5  12   8      227.88      267.00     18.99 o
   6  12   8      155.75      147.67     15.59 o
   7  12   8      116.34      133.65     14.78 o
   8  12   8       71.96       70.32     13.05 o
   9  12   8        0.03       -1.99      9.01 o
 -11  13   8        0.53       -1.70     10.89 o
 -10  13   8       10.94        7.32     10.81 o
  -9  13   8       30.59       24.50     10.62 o
  -8  13   8       26.82       25.67     10.25 o
  -7  13   8       71.91       82.40     13.23 o
  -6  13   8       19.52       25.48      9.35 o
  -5  13   8       21.83       22.45      8.63 o
  -4  13   8       63.23       80.68     11.75 o
  -3  13   8        0.63        8.75      7.78 o
  -2  13   8      333.07      386.00     23.55 o
  -1  13   8      891.00     1010.39     30.81 o
   0  13   8       51.76       32.03      8.77 o
   1  13   8      238.90      341.49     18.78 o
   2  13   8       17.43       34.83      8.31 o
   3  13   8       83.03       90.68     11.87 o
   4  13   8       10.01        5.04      7.36 o
   5  13   8       59.44       41.52     10.24 o
   6  13   8        4.86        5.21      7.41 o
   7  13   8        2.78        1.86      8.28 o
   8  13   8       44.53       36.36     11.31 o
   9  13   8        1.21       -4.86     10.83 o
 -11  14   8        0.21       -5.26     13.25 o
 -10  14   8       16.87       15.41     11.88 o
  -9  14   8       27.94       10.38     10.26 o
  -8  14   8       63.77       64.93     13.20 o
  -7  14   8      131.08      118.97     15.39 o
  -6  14   8      174.44      204.13     18.34 o
  -5  14   8      101.26      141.78     15.13 o
  -4  14   8        1.73        4.44      7.47 o
  -3  14   8       38.02       32.81     10.05 o
  -2  14   8       12.81       10.93      8.35 o
  -1  14   8      100.69      111.82     14.39 o
   0  14   8      503.70      486.17     24.32 o
   1  14   8      467.51      471.56     21.09 o
   2  14   8       95.54      102.46     12.66 o
   3  14   8       45.53       39.11      9.82 o
   4  14   8       16.46       12.05      8.21 o
   5  14   8        1.80        3.48      8.09 o
   6  14   8        0.26        6.00      8.05 o
   7  14   8        0.29       -1.30      8.10 o
   8  14   8        1.19        1.11      9.69 o
 -10  15   8       65.85       50.32     15.08 o
  -9  15   8       34.18       25.50     12.76 o
  -8  15   8       20.64        6.67     10.25 o
  -7  15   8        9.19        3.84      9.04 o
  -6  15   8       66.58       53.23     11.86 o
  -5  15   8       61.20       66.40     12.56 o
  -4  15   8       73.39       77.75     13.42 o
  -3  15   8        6.23        7.29      8.71 o
  -2  15   8       33.78       19.96     10.54 o
  -1  15   8        2.27        9.48      9.68 o
   0  15   8        2.39       -4.86      7.66 o
   1  15   8       23.77       44.97     10.89 o
   2  15   8      118.64      132.63     14.18 o
   3  15   8      290.25      310.22     20.95 o
   4  15   8       69.79      102.51     13.53 o
   5  15   8        0.03        5.72      8.32 o
   6  15   8        6.49        2.16      8.61 o
   7  15   8       24.54       23.79     11.64 o
   8  15   8        4.56       12.89     15.26 o
  -9  16   8        7.19       11.26     12.22 o
  -8  16   8        0.98        8.78     10.36 o
  -7  16   8        0.79        0.97      9.24 o
  -6  16   8        5.08       11.00      9.62 o
  -5  16   8       10.01        2.58      9.37 o
  -4  16   8       35.55       30.63     11.19 o
  -3  16   8        0.20        2.49      8.62 o
  -2  16   8        1.29        1.17      8.86 o
  -1  16   8       37.12       32.29     11.61 o
   0  16   8      201.85      231.54     22.90 o
   1  16   8      287.55      275.03     21.01 o
   2  16   8       93.19       95.68     15.53 o
   3  16   8       55.85       66.73     13.11 o
   4  16   8        6.38       18.95     10.20 o
   5  16   8        4.27       -5.03      8.79 o
   6  16   8       15.80       19.59     11.51 o
   7  16   8       26.81       19.12     14.15 o
  -9  17   8        0.36       -5.04     19.76 o
  -8  17   8        3.13        3.35     12.66 o
  -7  17   8        5.71       18.08     12.17 o
  -6  17   8       14.97        4.43     12.20 o
  -5  17   8        0.18        5.99     11.17 o
  -4  17   8       23.24       48.27     14.48 o
  -3  17   8        0.33       -6.24     11.20 o
  -2  17   8       35.73       37.04     14.84 o
  -1  17   8       37.22       46.65     17.56 o
   0  17   8       23.42       26.08     13.67 o
   1  17   8       26.78       36.48     12.93 o
   2  17   8       14.10       11.00     10.29 o
   3  17   8        9.01       10.98     10.53 o
   4  17   8       12.68       16.33     11.46 o
   5  17   8        6.08        0.99     10.21 o
   6  17   8        0.09       -5.25     10.14 o
  -8  18   8       18.20       28.07     18.36 o
  -7  18   8       29.54       33.93     15.75 o
  -6  18   8       93.12      109.80     19.91 o
  -5  18   8       74.69       86.46     17.88 o
  -4  18   8       80.04       91.88     18.31 o
  -3  18   8       40.47       44.33     16.82 o
  -2  18   8      120.71      124.11     21.68 o
  -1  18   8      251.06      242.95     28.95 o
   0  18   8      205.18      219.01     27.75 o
   1  18   8       84.39       91.31     20.34 o
   2  18   8       33.30       26.43     13.75 o
   3  18   8       79.86       77.22     16.57 o
   4  18   8       31.31       28.66     12.56 o
   5  18   8       37.03       36.88     14.37 o
  -7  19   8       11.59       30.46     21.27 o
  -6  19   8        6.40       -2.32     12.96 o
  -5  19   8       13.38       20.19     14.07 o
  -4  19   8        6.84       15.15     14.57 o
  -3  19   8       26.15       30.28     15.90 o
  -2  19   8       18.01       14.91     13.83 o
  -1  19   8       13.44        2.51     13.22 o
   0  19   8        3.73       12.24     13.12 o
   1  19   8        5.33       29.97     15.60 o
   2  19   8        3.12        6.04     11.92 o
   3  19   8        3.22        0.98     11.48 o
   4  19   8       15.46       -0.45     15.53 o
  -5  20   8        4.49       -3.56     16.08 o
  -4  20   8       41.82       46.87     18.36 o
  -3  20   8        8.81       -3.54     15.56 o
  -2  20   8       51.37       52.93     18.97 o
  -1  20   8        1.85       -3.47     13.04 o
   0  20   8       12.74        9.96     14.78 o
   1  20   8       19.78        6.62     14.26 o
   2  20   8        0.02        3.00     17.15 o
   3  20   8        2.89       20.73     23.03 o
  -3  21   8        5.66        1.23     17.40 o
  -2  21   8        0.27       -4.99     16.12 o
  -1  21   8       17.09       22.03     18.91 o
   0  21   8       27.10       33.72     33.50 o
 -14   1   9        3.72       -0.76     10.93 o
 -13   1   9       12.87       16.07     11.64 o
 -12   1   9        3.66        5.81      9.81 o
 -11   1   9        0.04        3.86      8.09 o
 -10   1   9       85.67      101.31     12.48 o
  -9   1   9        6.86        1.09      6.54 o
  -8   1   9      254.37      228.64     14.25 o
  -7   1   9       60.86       53.08      7.85 o
  -6   1   9      521.05      457.97     13.38 o
  -5   1   9       43.95       41.14      5.27 o
  -4   1   9      239.54      214.85      8.39 o
  -3   1   9       16.21       40.31      5.18 o
  -2   1   9     1422.25     1397.60     16.84 o
  -1   1   9      353.35      397.17     10.63 o
   0   1   9      145.46      163.64      8.03 o
   1   1   9      477.08      566.65     12.55 o
   2   1   9      461.94      475.20     12.34 o
   3   1   9      235.75      251.34      9.17 o
   4   1   9     1189.63     1115.65     19.69 o
   5   1   9      625.90      725.35     18.88 o
   6   1   9       38.62       27.87      7.35 o
   7   1   9      361.09      373.42     20.04 o
   8   1   9        0.09        5.80      6.93 o
   9   1   9       70.93       51.54     10.57 o
  10   1   9       14.28       15.34      9.66 o
  11   1   9        7.04        5.85     10.19 o
 -14   2   9        8.95       15.58     13.13 o
 -13   2   9       14.46        3.06     10.95 o
 -12   2   9        7.79        7.04      9.45 o
 -11   2   9      122.29      102.53     14.46 o
 -10   2   9      243.15      248.64     19.40 o
  -9   2   9       60.30       60.26      9.32 o
  -8   2   9      377.18      358.00     16.92 o
  -7   2   9      620.89      699.63     19.53 o
  -6   2   9      390.76      336.31     14.01 o
  -5   2   9      463.77      494.29     14.97 o
  -4   2   9        8.27       -3.06      3.29 o
  -3   2   9      175.16      170.73      9.30 o
  -2   2   9      149.51      152.51      8.35 o
  -1   2   9      667.10      542.14     11.67 o
   0   2   9      462.99      591.62     12.45 o
   1   2   9      642.91      550.00     12.20 o
   2   2   9     1587.88     1500.16     18.04 o
   3   2   9      384.43      444.05     12.37 o
   4   2   9     3572.60     3504.98     35.02 o
   5   2   9      944.48     1026.96     19.91 o
   6   2   9      554.85      558.32     18.49 o
   7   2   9        0.04       -3.43      5.73 o
   8   2   9        0.05       -4.62      6.15 o
   9   2   9       87.81       71.08     11.52 o
  10   2   9       85.24      103.09     15.33 o
  11   2   9       39.05       46.14     13.81 o
 -14   3   9        0.08        7.79     12.78 o
 -13   3   9        0.42        0.93     11.00 o
 -12   3   9       13.54        8.89      9.60 o
 -11   3   9       49.59       36.14     10.93 o
 -10   3   9       13.02       10.16      8.05 o
  -9   3   9      185.85      186.00     15.06 o
  -8   3   9       31.05       38.12      7.66 o
  -7   3   9      393.39      395.32     16.11 o
  -6   3   9      373.32      344.28     14.70 o
  -5   3   9      177.12      186.65     11.47 o
  -4   3   9      380.47      426.50     12.72 o
  -3   3   9       39.98       70.54      6.55 o
  -2   3   9       48.12       52.41      5.47 o
  -1   3   9     2004.38     2360.09     23.01 o
   0   3   9     1449.53     1595.73     19.50 o
   1   3   9        5.09       -1.37      2.72 o
   2   3   9      334.60      326.45     10.26 o
   3   3   9      257.08      268.08     12.31 o
   4   3   9      252.98      258.31     12.01 o
   5   3   9      710.03      781.57     17.89 o
   6   3   9        1.22       -1.87      4.71 o
   7   3   9      648.92      666.02     22.88 o
   8   3   9      157.88      123.57     13.23 o
   9   3   9        0.29       -1.78      7.59 o
  10   3   9        0.02        4.37      9.10 o
  11   3   9        1.87        2.22     11.44 o
 -13   4   9        2.10        1.15     10.43 o
 -12   4   9      107.71      134.14     17.36 o
 -11   4   9       19.67       12.72      9.35 o
 -10   4   9       31.38       43.19      9.78 o
  -9   4   9      139.05      137.91     13.65 o
  -8   4   9       12.66       12.92      6.22 o
  -7   4   9      344.46      402.36     16.47 o
  -6   4   9        2.55       -1.39      4.68 o
  -5   4   9      397.08      428.55     15.54 o
  -4   4   9      579.53      525.87     19.56 o
  -3   4   9      753.14      758.19     16.20 o
  -2   4   9       77.15       93.39      7.26 o
  -1   4   9       48.00       87.94      6.10 o
   0   4   9     1095.31     1217.50     17.13 o
   1   4   9       52.00       41.69      5.15 o
   2   4   9     2410.40     2336.07     24.68 o
   3   4   9      159.32      192.90     10.66 o
   4   4   9       10.38        5.27      4.07 o
   5   4   9      569.72      520.28     35.02 o
   6   4   9      205.42      209.72     17.01 o
   7   4   9      130.11      110.48     12.46 o
   8   4   9        0.91        3.88      6.88 o
   9   4   9        4.24        8.92      8.34 o
  10   4   9        5.15        2.58      9.51 o
  11   4   9       20.12       14.17     15.40 o
 -13   5   9        9.85        8.76     10.94 o
 -12   5   9       19.01       18.41     10.85 o
 -11   5   9       14.46        9.81      9.20 o
 -10   5   9        0.14       -0.87      7.08 o
  -9   5   9       18.71       12.34      7.51 o
  -8   5   9      125.39      102.64     11.76 o
  -7   5   9     1748.48     1817.05     30.93 o
  -6   5   9        4.45        3.41      4.90 o
  -5   5   9      215.41      224.10     12.33 o
  -4   5   9       77.68      101.28      8.21 o
  -3   5   9      315.68      363.26     11.99 o
  -2   5   9      621.96      722.67     15.69 o
  -1   5   9     1001.43     1123.60     15.45 o
   0   5   9      268.63      340.56      9.28 o
   1   5   9      678.43      631.40     13.24 o
   2   5   9      170.26      154.24      9.48 o
   3   5   9       45.33       71.92      7.06 o
   4   5   9        0.49        1.19      4.04 o
   5   5   9       19.36       14.82      5.15 o
   6   5   9      163.74      170.87     11.19 o
   7   5   9      126.59      141.46     12.62 o
   8   5   9       60.31       62.40     11.52 o
   9   5   9       36.82       37.74     10.84 o
  10   5   9       78.44       80.24     15.12 o
  11   5   9       73.54      109.69     27.80 o
 -13   6   9        1.81       -7.41     10.82 o
 -12   6   9       19.48        1.79      9.41 o
 -11   6   9        1.70        4.25      8.07 o
 -10   6   9        5.93        1.86      7.64 o
  -9   6   9       89.63       87.85     11.85 o
  -8   6   9        0.21       -2.55      6.01 o
  -7   6   9       29.42       44.08      8.77 o
  -6   6   9      189.72      199.51     12.76 o
  -5   6   9       77.14       80.94      8.53 o
  -4   6   9      336.85      392.48     12.93 o
  -3   6   9       24.12       42.84      5.88 o
  -2   6   9       54.64       68.60      7.04 o
  -1   6   9     2515.18     2615.57     33.25 o
   0   6   9      738.32      796.67     15.12 o
   1   6   9       77.99       69.28      6.11 o
   2   6   9        3.74       14.77      4.66 o
   3   6   9       73.61       43.62      6.21 o
   4   6   9      507.02      440.42     13.59 o
   5   6   9      499.18      472.48     14.50 o
   6   6   9       24.38       20.62      5.95 o
   7   6   9        2.65        2.77      5.65 o
   8   6   9        0.68       -2.63      6.98 o
   9   6   9       10.78        4.43      8.99 o
  10   6   9        6.37        1.27      9.57 o
 -13   7   9       12.20        2.93     11.40 o
 -12   7   9       43.56       46.14     14.10 o
 -11   7   9        1.73        9.39      9.62 o
 -10   7   9      178.94      132.47     14.56 o
  -9   7   9      110.71       96.58     13.65 o
  -8   7   9       27.45       43.33      9.24 o
  -7   7   9        0.56       -0.07      6.09 o
  -6   7   9      239.82      238.53     13.62 o
  -5   7   9      275.31      298.57     12.79 o
  -4   7   9       24.02       19.00      5.03 o
  -3   7   9        0.10       -1.50      3.74 o
  -2   7   9      109.25      118.49      8.81 o
  -1   7   9      887.88      863.99     16.09 o
   0   7   9       35.06       57.01      6.77 o
   1   7   9      279.68      235.35     11.64 o
   2   7   9       76.32       66.14      7.14 o
   3   7   9      840.42      849.65     17.51 o
   4   7   9        2.98        0.99      4.40 o
   5   7   9      101.81      116.90      9.23 o
   6   7   9      236.75      224.61     12.78 o
   7   7   9       16.20        9.90      6.26 o
   8   7   9      127.70      136.31     15.34 o
   9   7   9       31.65       35.19     11.67 o
  10   7   9       34.17       54.06     14.01 o
 -13   8   9        1.44       -7.53     12.53 o
 -12   8   9        3.70       -6.67      9.83 o
 -11   8   9      137.50      129.00     16.97 o
 -10   8   9      158.26      154.80     17.07 o
  -9   8   9      137.48      130.68     15.42 o
  -8   8   9       13.24       10.93      8.05 o
  -7   8   9      118.41      119.53     13.43 o
  -6   8   9      588.08      601.79     22.51 o
  -5   8   9       30.47       33.58      6.68 o
  -4   8   9      632.77      638.30     17.85 o
  -3   8   9       26.84        8.66      4.68 o
  -2   8   9      729.14      824.89     18.30 o
  -1   8   9      204.11      180.91     11.68 o
   0   8   9     1101.09     1153.92     21.35 o
   1   8   9      471.74      473.89     14.40 o
   2   8   9        5.03        8.26      4.56 o
   3   8   9     1420.64     1411.52     23.60 o
   4   8   9       30.59       50.52      6.99 o
   5   8   9       90.37       92.84      8.81 o
   6   8   9       19.22        4.75      5.89 o
   7   8   9       11.21       11.43      6.66 o
   8   8   9        6.18       17.39      8.59 o
   9   8   9       50.10       41.07     11.83 o
  10   8   9       31.38       24.46     12.41 o
 -12   9   9        0.04       -0.08     10.72 o
 -11   9   9       31.46       28.56     11.52 o
 -10   9   9        0.74        3.51      8.74 o
  -9   9   9       44.89       44.20     11.03 o
  -8   9   9      170.97      156.82     16.01 o
  -7   9   9       16.15       22.55      8.45 o
  -6   9   9       93.23       96.60     12.40 o
  -5   9   9        4.66        6.10      6.69 o
  -4   9   9      319.85      362.14     15.46 o
  -3   9   9      987.49      938.93     23.07 o
  -2   9   9      102.08       78.96      9.03 o
  -1   9   9       25.42        4.83      5.70 o
   0   9   9       45.78       29.66      6.58 o
   1   9   9      447.10      474.86     17.70 o
   2   9   9       63.86       80.29      8.99 o
   3   9   9        7.00        8.04      5.02 o
   4   9   9        3.55        4.00      4.84 o
   5   9   9        0.30       -4.64      5.01 o
   6   9   9        1.33       -5.00      5.87 o
   7   9   9        9.90       14.88      7.18 o
   8   9   9       10.45       14.94      8.33 o
   9   9   9        5.21        3.55      8.65 o
  10   9   9       10.34       17.57     13.84 o
 -12  10   9        7.12       -3.75     10.99 o
 -11  10   9        4.31       12.78     10.49 o
 -10  10   9        0.02        8.81      9.30 o
  -9  10   9      145.78      144.72     16.64 o
  -8  10   9      140.15      149.35     16.15 o
  -7  10   9      109.77      127.67     14.47 o
  -6  10   9       57.40       58.33     10.60 o
  -5  10   9      384.91      373.43     20.77 o
  -4  10   9     1092.23     1222.63     30.24 o
  -3  10   9      548.64      451.70     17.55 o
  -2  10   9     2185.22     2539.48     47.09 o
  -1  10   9      153.70      107.12     11.45 o
   0  10   9      415.07      424.07     17.95 o
   1  10   9      510.91      579.08     19.87 o
   2  10   9      269.77      229.30     15.63 o
   3  10   9      461.04      483.19     19.12 o
   4  10   9       17.74       25.51      7.66 o
   5  10   9      300.23      280.02     18.82 o
   6  10   9       60.93       71.40     11.74 o
   7  10   9      160.80      143.04     13.80 o
   8  10   9       53.94       67.81     12.05 o
   9  10   9        1.24        0.90      9.16 o
 -12  11   9        0.06        4.19     12.51 o
 -11  11   9       10.87       12.53     10.88 o
 -10  11   9        0.00       -0.14      9.14 o
  -9  11   9        3.82       -2.69      8.18 o
  -8  11   9       14.19        1.56      7.99 o
  -7  11   9       35.64       44.90     10.54 o
  -6  11   9      114.19      109.81     13.29 o
  -5  11   9        9.62       14.08      7.98 o
  -4  11   9        6.87       -1.85      6.30 o
  -3  11   9       26.40       29.90      7.51 o
  -2  11   9        0.15       -0.04      6.28 o
  -1  11   9        6.50       -0.84      5.94 o
   0  11   9      109.50      110.53     13.39 o
   1  11   9      136.38      101.23     11.23 o
   2  11   9       98.45      163.46     13.84 o
   3  11   9       63.72       59.50      9.51 o
   4  11   9        6.91        5.08      6.82 o
   5  11   9        0.09        4.36      6.98 o
   6  11   9       10.86        7.21      8.12 o
   7  11   9      104.05      140.35     14.24 o
   8  11   9       47.90       46.28     10.91 o
   9  11   9       16.04       17.89     10.69 o
 -11  12   9        1.52       -0.46     10.99 o
 -10  12   9       12.21        1.20      9.30 o
  -9  12   9        8.53        9.54      9.45 o
  -8  12   9       47.94       35.75     10.88 o
  -7  12   9       59.59       52.28     11.35 o
  -6  12   9        1.26        7.65      7.74 o
  -5  12   9       59.35       64.19     11.11 o
  -4  12   9        0.10        0.07      6.72 o
  -3  12   9      460.98      573.19     24.52 o
  -2  12   9       87.64      131.00     13.34 o
  -1  12   9       25.73       35.18      9.62 o
   0  12   9       20.77       10.82      8.02 o
   1  12   9       97.31       68.52     11.13 o
   2  12   9      176.71      234.75     15.81 o
   3  12   9      416.57      446.83     21.83 o
   4  12   9       33.93       39.00      9.42 o
   5  12   9       40.47       16.98      8.69 o
   6  12   9        4.20        0.21      8.04 o
   7  12   9        0.43        0.77      8.32 o
   8  12   9       38.51       33.91     10.94 o
   9  12   9        1.53       -1.43     10.66 o
 -11  13   9        9.08        7.62     13.98 o
 -10  13   9        8.87       18.07     11.39 o
  -9  13   9       42.61       45.92     12.65 o
  -8  13   9        2.12        2.10      8.70 o
  -7  13   9        6.94        5.27      8.82 o
  -6  13   9       62.52       49.52     11.22 o
  -5  13   9       24.70       24.09      9.02 o
  -4  13   9       25.50       17.47      9.39 o
  -3  13   9       27.01       25.62      9.54 o
  -2  13   9       70.28       96.77     13.44 o
  -1  13   9       47.15       43.29     10.62 o
   0  13   9       15.83       13.32      8.70 o
   1  13   9        3.53        2.31      7.21 o
   2  13   9      397.64      396.21     21.55 o
   3  13   9       20.80       14.57      7.98 o
   4  13   9        2.34       -0.40      7.13 o
   5  13   9       22.70       38.64     10.19 o
   6  13   9        0.26       -7.33      7.90 o
   7  13   9       21.20       28.14     10.06 o
   8  13   9       42.35       40.11     11.54 o
 -10  14   9       54.47       74.42     16.03 o
  -9  14   9       49.19       58.01     13.77 o
  -8  14   9      313.10      299.15     23.65 o
  -7  14   9      294.72      328.03     23.56 o
  -6  14   9      168.73      172.29     17.57 o
  -5  14   9      183.56      195.30     19.50 o
  -4  14   9        1.77       -1.65      8.29 o
  -3  14   9      164.35      185.74     18.10 o
  -2  14   9      176.45      174.75     19.58 o
  -1  14   9      751.05      716.12     31.31 o
   0  14   9       83.65       96.62     13.99 o
   1  14   9        1.83        1.95      7.38 o
   2  14   9      277.48      318.60     22.18 o
   3  14   9       87.74       81.07     13.14 o
   4  14   9      224.10      198.46     17.59 o
   5  14   9        0.02       -4.57      7.54 o
   6  14   9        0.04       -0.84      8.57 o
   7  14   9        6.42       -1.60      9.12 o
   8  14   9       22.18        9.55     12.48 o
 -10  15   9        5.52        9.88     15.07 o
  -9  15   9        1.31       -3.10     10.13 o
  -8  15   9       14.60       10.04     10.33 o
  -7  15   9       20.42        9.74     10.09 o
  -6  15   9        0.02       -3.58      8.45 o
  -5  15   9        1.68        1.27      9.35 o
  -4  15   9       14.65        8.50      9.52 o
  -3  15   9        5.74       -2.46      8.01 o
  -2  15   9        9.47        8.45      9.60 o
  -1  15   9        0.09        5.64      9.28 o
   0  15   9       79.27       83.10     13.75 o
   1  15   9       12.63        7.32      8.37 o
   2  15   9       17.06       23.46      9.86 o
   3  15   9        1.64       10.26      8.85 o
   4  15   9        0.65        1.79      8.88 o
   5  15   9        0.26        3.98      8.85 o
   6  15   9       17.42       11.52      9.31 o
   7  15   9        5.11        1.31     11.87 o
  -9  16   9       58.35       49.67     16.65 o
  -8  16   9       89.06       89.51     15.86 o
  -7  16   9        8.34        3.63      9.74 o
  -6  16   9      124.04      152.41     19.41 o
  -5  16   9       54.82       58.46     13.93 o
  -4  16   9       33.48       30.55     11.72 o
  -3  16   9      229.47      208.14     22.72 o
  -2  16   9       16.07       24.31     11.65 o
  -1  16   9        1.46        3.18      9.67 o
   0  16   9        6.67        8.60     11.86 o
   1  16   9       19.79       18.42      9.37 o
   2  16   9       86.60      111.32     15.33 o
   3  16   9       45.13       40.17     11.63 o
   4  16   9       96.15      107.12     17.98 o
   5  16   9        0.02       -1.28     10.26 o
   6  16   9       51.02       46.48     14.01 o
  -8  17   9        2.85        4.19     11.69 o
  -7  17   9        4.76        0.47     11.37 o
  -6  17   9       21.39       19.15     11.98 o
  -5  17   9        6.75        3.26     10.26 o
  -4  17   9        6.31       13.75     10.87 o
  -3  17   9        2.50        0.66     12.11 o
  -2  17   9       37.80       54.67     16.55 o
  -1  17   9       87.71       77.52     22.01 o
   0  17   9        4.79        7.97     12.58 o
   1  17   9       24.12       16.80     13.59 o
   2  17   9        5.48        2.99      9.71 o
   3  17   9       14.25       13.07     11.13 o
   4  17   9        4.00       13.09     11.74 o
   5  17   9        1.98       -1.78     11.64 o
  -7  18   9        8.65       20.88     15.38 o
  -6  18   9        3.90       -1.17     13.14 o
  -5  18   9       36.06       33.91     15.16 o
  -4  18   9        3.34        8.02     13.82 o
  -3  18   9       12.35       -1.10     12.48 o
  -2  18   9        6.92       10.82     14.08 o
  -1  18   9        2.56       13.69     15.67 o
   0  18   9       23.16       18.21     14.16 o
   1  18   9       25.55        8.56     12.73 o
   2  18   9        2.11        5.18     11.58 o
   3  18   9        0.34       -0.90     10.18 o
   4  18   9       35.28       29.79     13.81 o
  -6  19   9       14.17       15.56     15.13 o
  -5  19   9        2.64       -3.11     15.25 o
  -4  19   9       38.89       44.92     18.40 o
  -3  19   9       22.70       25.52     16.58 o
  -2  19   9        0.07       -3.18     14.98 o
  -1  19   9        0.19        2.33     13.03 o
   0  19   9        6.28        1.39     13.53 o
   1  19   9        0.91       -4.51     13.17 o
   2  19   9        6.58       13.29     13.13 o
   3  19   9        1.68        6.06     18.75 o
  -4  20   9       17.91       21.98     19.71 o
  -3  20   9       13.91        9.51     17.92 o
  -2  20   9       21.88       10.28     15.40 o
  -1  20   9       39.37       31.82     17.44 o
   0  20   9       63.46       65.59     20.31 o
   1  20   9       33.13       43.29     36.17 o
 -13   0  10       25.37       29.11     18.67 o
 -12   0  10       15.94       18.26     15.56 o
 -11   0  10      173.72      181.29     28.33 o
 -10   0  10       47.17       50.42     14.68 o
  -9   0  10       44.49       40.43     12.66 o
  -8   0  10      416.34      387.27     27.55 o
  -7   0  10     1147.20     1302.56     40.88 o
  -6   0  10     2091.40     1971.30     47.61 o
  -5   0  10      963.37      989.41     33.18 o
  -4   0  10     2503.48     2361.59     43.95 o
  -3   0  10     1807.08     1864.32     28.86 o
  -2   0  10      341.51      336.54     13.65 o
  -1   0  10       54.15       33.70      6.34 o
   0   0  10       22.08       27.18      6.18 o
   1   0  10     4140.40     4096.63     57.49 o
   2   0  10     1939.00     1770.64     33.74 o
   3   0  10     1852.84     2216.09     53.00 o
   4   0  10       62.38       89.70     17.15 o
   5   0  10        2.59       -4.97      9.34 o
   6   0  10       56.28       72.18     15.15 o
   7   0  10        4.34        4.72     10.35 o
   8   0  10      202.33      208.10     25.57 o
   9   0  10        6.85       18.33     13.16 o
  10   0  10        2.62       -4.87     12.16 o
 -13   1  10        2.01        7.78     11.37 o
 -12   1  10        9.52       15.26     11.10 o
 -11   1  10        0.82        5.63      8.87 o
 -10   1  10       97.97       89.75     12.33 o
  -9   1  10       90.89      100.09     11.88 o
  -8   1  10       71.48       66.19     10.03 o
  -7   1  10       11.22       16.93      6.75 o
  -6   1  10      361.95      403.53     17.06 o
  -5   1  10       27.93       26.81      5.78 o
  -4   1  10      704.35      736.24     17.23 o
  -3   1  10      540.36      563.91     13.55 o
  -2   1  10        2.63        3.72      2.94 o
  -1   1  10       78.77      117.44      6.99 o
   0   1  10      246.68      208.97      9.23 o
   1   1  10      126.15      190.42      9.36 o
   2   1  10      698.25      758.57     16.17 o
   3   1  10       14.01       15.73      5.08 o
   4   1  10      587.31      612.62     17.72 o
   5   1  10      209.91      223.31     17.04 o
   6   1  10       13.47       17.39      7.04 o
   7   1  10       10.50        2.59      6.77 o
   8   1  10        0.70        2.00      7.22 o
   9   1  10        5.81        3.47      8.23 o
  10   1  10       29.79       24.36     10.67 o
 -13   2  10        0.04       -5.93     10.37 o
 -12   2  10       66.13       57.25     12.93 o
 -11   2  10       22.21       16.85      9.57 o
 -10   2  10       28.24       25.67      9.23 o
  -9   2  10      231.18      253.35     17.46 o
  -8   2  10        0.51       -1.73      6.00 o
  -7   2  10       40.98       56.39      9.02 o
  -6   2  10      129.64      118.75     10.17 o
  -5   2  10      438.21      500.86     15.68 o
  -4   2  10      165.69      154.83      9.70 o
  -3   2  10      163.11      215.11     10.64 o
  -2   2  10     1339.69     1332.78     16.66 o
  -1   2  10       12.30       16.94      3.76 o
   0   2  10      227.75      244.23      9.65 o
   1   2  10       21.89       22.78      4.55 o
   2   2  10        0.01       -0.03      3.91 o
   3   2  10      742.73      857.11     18.88 o
   4   2  10       61.05       30.31      6.10 o
   5   2  10     1109.45     1204.73     29.09 o
   6   2  10        0.99       -0.84      5.85 o
   7   2  10       29.29       26.16      8.25 o
   8   2  10       25.98       31.48      9.04 o
   9   2  10        2.14       -0.91      7.76 o
  10   2  10        1.88       -0.91      9.09 o
 -13   3  10       13.81       20.20     12.75 o
 -12   3  10       12.82       15.81     10.17 o
 -11   3  10        7.32        2.89      8.45 o
 -10   3  10        2.48       -1.10      7.60 o
  -9   3  10        4.23       -0.63      6.90 o
  -8   3  10      176.24      203.05     15.19 o
  -7   3  10      322.69      345.20     16.16 o
  -6   3  10       39.06       36.19      6.92 o
  -5   3  10        9.08        8.52      5.03 o
  -4   3  10      266.24      290.01     12.35 o
  -3   3  10       14.00       11.06      4.17 o
  -2   3  10       97.62      123.23      8.19 o
  -1   3  10       30.84       18.91      3.85 o
   0   3  10      309.53      355.99     10.86 o
   1   3  10      118.74      100.48      7.87 o
   2   3  10       14.79       25.69      4.81 o
   3   3  10        3.69        1.45      4.21 o
   4   3  10      215.19      204.89     11.65 o
   5   3  10      271.34      240.69     12.71 o
   6   3  10      156.37      137.78     12.86 o
   7   3  10      103.46       93.01     11.72 o
   8   3  10       19.09       30.11      9.27 o
   9   3  10       58.16       56.99     12.02 o
  10   3  10       92.22      110.75     15.73 o
 -13   4  10        3.46        4.51     10.65 o
 -12   4  10       15.96       22.94     11.16 o
 -11   4  10        6.64        9.92      9.06 o
 -10   4  10        1.90        2.14      7.74 o
  -9   4  10      158.28      166.76     15.87 o
  -8   4  10       33.32       37.67      7.95 o
  -7   4  10      461.16      429.35     17.19 o
  -6   4  10      690.08      723.91     20.68 o
  -5   4  10     1516.43     1436.03     25.76 o
  -4   4  10       94.50       93.96     12.56 o
  -3   4  10      253.96      208.55     10.53 o
  -2   4  10        5.10        4.58      3.77 o
  -1   4  10      265.11      198.79     13.26 o
   0   4  10       24.68       29.89      5.21 o
   1   4  10      375.61      383.98     11.78 o
   2   4  10      723.01      757.97     17.06 o
   3   4  10      126.04       99.93     11.39 o
   4   4  10      567.25      617.62     15.67 o
   5   4  10      122.89      123.90      9.68 o
   6   4  10        2.80       -0.56      5.23 o
   7   4  10       19.55       26.80      8.19 o
   8   4  10        0.14       -5.41      6.68 o
   9   4  10       57.79       72.72     13.16 o
  10   4  10        4.92        7.61     10.28 o
 -13   5  10       11.26       11.11     11.10 o
 -12   5  10       38.95       46.38     12.50 o
 -11   5  10        0.79       -3.17      8.35 o
 -10   5  10       25.99       21.42      9.48 o
  -9   5  10        2.60        4.33      7.15 o
  -8   5  10      197.27      186.38     15.08 o
  -7   5  10        4.37        2.28      5.54 o
  -6   5  10       22.46       22.78      6.20 o
  -5   5  10        0.02       -1.56      4.56 o
  -4   5  10       68.23       68.63      7.36 o
  -3   5  10      361.24      387.84     12.85 o
  -2   5  10      162.67      162.35      9.79 o
  -1   5  10      206.86      182.61      9.99 o
   0   5  10        2.78       21.94      4.58 o
   1   5  10      279.36      182.48     13.36 o
   2   5  10      583.76      677.25     16.51 o
   3   5  10      262.06      236.37     12.54 o
   4   5  10        0.12        4.84      4.43 o
   5   5  10       17.20        8.62      4.95 o
   6   5  10       78.63       70.41      8.34 o
   7   5  10       11.83       13.42      7.77 o
   8   5  10      164.58      138.32     15.56 o
   9   5  10       30.13       13.19      9.62 o
  10   5  10        5.00        0.92      9.91 o
 -13   6  10       12.07        7.94     12.82 o
 -12   6  10       19.72       34.91     13.40 o
 -11   6  10        2.41       -0.22      8.35 o
 -10   6  10      123.42      136.92     15.97 o
  -9   6  10      377.88      376.89     21.42 o
  -8   6  10      843.04      640.89     85.13 o
  -7   6  10      980.82      958.29     25.83 o
  -6   6  10       98.93      119.50     10.75 o
  -5   6  10      347.69      296.46     13.27 o
  -4   6  10      116.17      129.00      9.61 o
  -3   6  10     1769.03     1764.25     25.89 o
  -2   6  10      692.68      733.16     16.89 o
  -1   6  10      213.39      189.63     12.35 o
   0   6  10      193.41      208.33      9.87 o
   1   6  10      123.78      134.91      9.57 o
   2   6  10     1513.46     1526.56     25.81 o
   3   6  10      106.63      109.53      8.66 o
   4   6  10      509.59      454.39     14.48 o
   5   6  10      283.77      275.48     13.60 o
   6   6  10      403.25      421.85     16.48 o
   7   6  10      249.93      256.24     16.88 o
   8   6  10        0.03        0.89      8.03 o
   9   6  10       11.16        5.20      9.74 o
  10   6  10        0.20       -8.15      9.73 o
 -13   7  10       14.25       20.59     14.82 o
 -12   7  10       26.82       23.73     12.83 o
 -11   7  10        0.53        3.26     10.16 o
 -10   7  10       57.65       53.90     12.13 o
  -9   7  10       34.44       23.57      9.48 o
  -8   7  10      116.20      109.55     12.69 o
  -7   7  10       15.31       17.13      7.26 o
  -6   7  10      235.26      254.98     14.74 o
  -5   7  10      156.32      173.76     11.18 o
  -4   7  10       22.65       28.76      5.94 o
  -3   7  10      204.61      235.52     12.06 o
  -2   7  10        0.00       -1.73      4.12 o
  -1   7  10        3.53        8.20      5.26 o
   0   7  10       13.22        8.48      5.25 o
   1   7  10      125.26      126.98      9.49 o
   2   7  10      652.99      582.26     15.28 o
   3   7  10      181.78      158.55      9.74 o
   4   7  10      295.41      342.72     14.41 o
   5   7  10      289.85      274.80     13.81 o
   6   7  10      108.45      108.36      9.88 o
   7   7  10        3.95        4.48      6.64 o
   8   7  10       19.95       20.19      9.38 o
   9   7  10        9.81       19.05     10.91 o
  10   7  10       21.34       28.66     15.01 o
 -12   8  10        1.56       -3.50     10.49 o
 -11   8  10      102.36       75.11     15.71 o
 -10   8  10      299.43      295.22     22.85 o
  -9   8  10      243.29      235.49     19.39 o
  -8   8  10      147.30      115.21     14.23 o
  -7   8  10        0.23        1.45      6.59 o
  -6   8  10       47.99       45.86      9.68 o
  -5   8  10      300.21      293.85     14.86 o
  -4   8  10       11.44       18.04      5.97 o
  -3   8  10       32.51       34.32      6.84 o
  -2   8  10       21.27       11.02      6.42 o
  -1   8  10      717.91      844.64     21.24 o
   0   8  10       28.00       12.57      6.38 o
   1   8  10       51.07       36.61      6.77 o
   2   8  10      184.44      184.94     10.81 o
   3   8  10       98.85       92.59      8.24 o
   4   8  10      642.61      630.89     17.71 o
   5   8  10       29.80       34.01      6.71 o
   6   8  10       95.31       93.72     10.61 o
   7   8  10       44.91       35.94      8.07 o
   8   8  10        5.19        9.30      8.20 o
   9   8  10        9.87        6.48      9.96 o
 -12   9  10        0.00        3.42     11.56 o
 -11   9  10       18.90       22.66     11.11 o
 -10   9  10        0.95       -2.44      8.89 o
  -9   9  10       38.09       28.02     10.17 o
  -8   9  10       10.02       12.42      8.35 o
  -7   9  10      169.96      170.19     16.32 o
  -6   9  10      101.98       99.14     12.67 o
  -5   9  10      243.17      215.39     16.80 o
  -4   9  10      666.69      708.27     20.01 o
  -3   9  10      267.52      265.72     14.80 o
  -2   9  10       73.38       89.44     11.06 o
  -1   9  10       67.83       72.40      9.98 o
   0   9  10      648.10      595.31     23.53 o
   1   9  10       73.83       61.64     10.10 o
   2   9  10      214.93      226.45     15.51 o
   3   9  10      835.60      776.15     21.27 o
   4   9  10      119.97      127.24     11.01 o
   5   9  10      130.05       92.47     10.69 o
   6   9  10       13.90       18.24      7.61 o
   7   9  10      129.36      142.07     13.24 o
   8   9  10       68.10       84.41     13.69 o
   9   9  10       16.96       15.82     12.58 o
 -12  10  10        0.06       -0.53     12.37 o
 -11  10  10       25.94       23.76     11.77 o
 -10  10  10        0.04       -1.23      8.87 o
  -9  10  10       19.24       11.31      9.10 o
  -8  10  10        8.33        5.27      8.27 o
  -7  10  10      174.72      196.94     17.39 o
  -6  10  10      199.83      166.98     15.89 o
  -5  10  10      137.06      119.27     13.38 o
  -4  10  10        4.18        6.35      7.03 o
  -3  10  10       51.94       50.11      8.96 o
  -2  10  10       85.93       77.67     11.00 o
  -1  10  10      190.47      151.71     15.04 o
   0  10  10       57.66       71.84     11.61 o
   1  10  10       63.83       59.08     10.23 o
   2  10  10       81.42       82.76     10.44 o
   3  10  10      355.39      387.60     19.82 o
   4  10  10      142.18      142.37     13.11 o
   5  10  10       59.20       57.08     10.16 o
   6  10  10       73.54       68.24     11.11 o
   7  10  10        8.48       10.52      8.24 o
   8  10  10       22.67       19.41     10.16 o
   9  10  10       13.87        8.42     11.71 o
 -11  11  10        0.88       -2.48     10.33 o
 -10  11  10        4.98        4.98      9.70 o
  -9  11  10       32.15       44.43     11.92 o
  -8  11  10        1.79       -3.87      7.41 o
  -7  11  10        3.78        5.20      8.13 o
  -6  11  10       41.19       38.79     10.00 o
  -5  11  10        0.26       -1.05      6.85 o
  -4  11  10      137.94      155.46     16.32 o
  -3  11  10      290.75      327.68     19.24 o
  -2  11  10      158.25      167.55     14.72 o
  -1  11  10        2.98       -0.92      6.94 o
   0  11  10      362.92      402.24     23.68 o
   1  11  10        1.83        8.17      7.34 o
   2  11  10       76.02       61.66     10.93 o
   3  11  10       89.56       88.12     11.12 o
   4  11  10        8.96        5.45      7.22 o
   5  11  10       90.14      100.37     13.25 o
   6  11  10       11.45       12.12      8.07 o
   7  11  10        1.70        5.15      8.20 o
   8  11  10        1.81       -0.62      8.66 o
 -11  12  10       23.98        2.69     11.11 o
 -10  12  10       87.55       94.18     16.13 o
  -9  12  10      121.14      135.30     17.04 o
  -8  12  10      158.51      158.35     17.46 o
  -7  12  10       28.10       37.00     10.76 o
  -6  12  10        6.07        0.04      7.46 o
  -5  12  10      281.08      277.26     19.91 o
  -4  12  10      157.66      164.01     17.02 o
  -3  12  10        6.20       11.22      8.58 o
  -2  12  10      177.03      185.79     15.79 o
  -1  12  10      264.01      271.96     20.62 o
   0  12  10      137.31      169.80     16.80 o
   1  12  10      131.56      119.32     13.96 o
   2  12  10       15.93       13.08      7.77 o
   3  12  10        2.41       -1.33      7.69 o
   4  12  10       32.75       40.67     10.39 o
   5  12  10      224.69      241.50     19.54 o
   6  12  10       83.45      114.34     14.97 o
   7  12  10       52.08       45.94     10.82 o
   8  12  10       34.63       36.46     11.43 o
 -11  13  10        0.04        9.20     15.05 o
 -10  13  10        0.20        5.33     10.26 o
  -9  13  10        3.88       -8.96      9.12 o
  -8  13  10        0.17        0.81      8.97 o
  -7  13  10        2.93        1.25      8.55 o
  -6  13  10       33.88       40.54     10.65 o
  -5  13  10       38.30       45.88     11.85 o
  -4  13  10        0.60       -7.00      7.00 o
  -3  13  10       30.42       28.17     10.46 o
  -2  13  10        0.11       -0.27      8.34 o
  -1  13  10      387.03      470.47     25.02 o
   0  13  10       35.78       32.76     10.27 o
   1  13  10      355.99      360.68     24.57 o
   2  13  10        2.17        1.46      7.60 o
   3  13  10        2.47       -2.99      7.42 o
   4  13  10       22.61       28.33     10.23 o
   5  13  10       13.44        8.31      8.87 o
   6  13  10       24.73       21.82     10.31 o
   7  13  10        1.30       -3.14      8.47 o
 -10  14  10        0.30      -10.64     10.64 o
  -9  14  10        3.91        5.08     10.64 o
  -8  14  10        0.08       12.40     10.53 o
  -7  14  10       21.99       14.43     10.14 o
  -6  14  10       25.15       17.39     10.54 o
  -5  14  10        5.60        6.39      9.49 o
  -4  14  10       67.36       51.10     12.44 o
  -3  14  10       22.86       39.90     12.42 o
  -2  14  10       37.01       26.23     11.37 o
  -1  14  10      200.49      227.89     22.59 o
   0  14  10      469.10      452.32     26.66 o
   1  14  10       45.44       41.85     11.86 o
   2  14  10        0.72       -1.43      7.87 o
   3  14  10       45.17       53.91     12.20 o
   4  14  10        4.11        7.47      9.25 o
   5  14  10        3.00       -5.41      9.17 o
   6  14  10       23.84       33.06     12.35 o
   7  14  10        7.85        0.72     10.05 o
  -9  15  10        5.97        3.14     10.93 o
  -8  15  10        1.71        2.79     10.22 o
  -7  15  10        2.10       -5.20      9.73 o
  -6  15  10       31.27       24.52     12.23 o
  -5  15  10        3.51        1.40      9.58 o
  -4  15  10       33.78       38.47     11.99 o
  -3  15  10       63.89       61.69     16.03 o
  -2  15  10       26.13       27.06     12.12 o
  -1  15  10      123.62      109.50     17.63 o
   0  15  10       40.91       39.92     11.61 o
   1  15  10      135.55      124.20     16.67 o
   2  15  10        3.61        5.00      8.66 o
   3  15  10       94.36       64.55     13.21 o
   4  15  10       72.17       74.11     14.25 o
   5  15  10        0.53       -0.66      9.93 o
   6  15  10       18.33       13.18     11.75 o
  -9  16  10       20.80       24.31     13.75 o
  -8  16  10       14.84       15.89     12.94 o
  -7  16  10       24.70       26.72     12.88 o
  -6  16  10       12.43       13.38     11.07 o
  -5  16  10        8.96       11.26     10.62 o
  -4  16  10       41.01       56.41     14.96 o
  -3  16  10        1.33       11.08     11.22 o
  -2  16  10       85.65       76.77     15.67 o
  -1  16  10        0.13       -3.24      9.83 o
   0  16  10        3.52        3.86     11.52 o
   1  16  10        4.64       16.43     10.67 o
   2  16  10        3.40        2.26      9.19 o
   3  16  10        3.74       -3.42      9.19 o
   4  16  10        2.68        7.95     10.41 o
   5  16  10        0.52       -5.71     11.07 o
   6  16  10       20.47       23.46     23.05 o
  -8  17  10        0.34       -6.43     13.24 o
  -7  17  10       15.16       31.98     14.14 o
  -6  17  10        0.45        5.46     11.61 o
  -5  17  10        3.43        6.42     10.99 o
  -4  17  10       20.36       32.65     13.85 o
  -3  17  10       41.68       26.78     13.31 o
  -2  17  10       39.79       50.72     15.19 o
  -1  17  10       41.06       31.47     15.26 o
   0  17  10       50.77       29.29     14.90 o
   1  17  10        5.87       13.03     13.64 o
   2  17  10       32.09       39.39     13.72 o
   3  17  10        5.08       10.24     11.94 o
   4  17  10        5.58       -4.29     11.35 o
   5  17  10        2.83        9.13     17.48 o
  -7  18  10        8.59        5.43     15.86 o
  -6  18  10       53.94       57.30     17.64 o
  -5  18  10       58.55       80.14     21.01 o
  -4  18  10       40.51       44.23     18.28 o
  -3  18  10        9.89       12.24     14.47 o
  -2  18  10       56.04       49.24     20.57 o
  -1  18  10       82.06       66.27     22.17 o
   0  18  10       36.52       33.64     15.92 o
   1  18  10        1.20       -1.58     13.10 o
   2  18  10        1.59       12.81     14.84 o
   3  18  10       28.11       26.14     12.99 o
   4  18  10       84.39       65.17     22.74 o
  -5  19  10       19.35       24.61     16.52 o
  -4  19  10        0.09      -10.29     12.67 o
  -3  19  10        0.37       -2.89     13.33 o
  -2  19  10       20.40       13.54     16.44 o
  -1  19  10        4.79        3.01     13.70 o
   0  19  10       63.47       54.27     19.14 o
   1  19  10       11.28        3.34     14.76 o
   2  19  10       20.41       21.03     32.16 o
  -3  20  10       11.67       30.05     31.39 o
  -2  20  10       19.53       42.40     35.39 o
  -1  20  10        1.76       -2.34     25.49 o
   0  20  10        9.28        7.12     29.16 o
 -13   1  11       21.85       18.54     12.89 o
 -12   1  11        0.26        3.80      9.83 o
 -11   1  11       13.84       17.71     10.04 o
 -10   1  11        9.18        8.55      7.77 o
  -9   1  11       34.18       28.72      8.50 o
  -8   1  11       56.79       50.51      9.35 o
  -7   1  11      175.59      180.35     14.33 o
  -6   1  11       18.47       22.22      7.14 o
  -5   1  11      228.42      198.11     13.70 o
  -4   1  11      442.03      456.69     15.81 o
  -3   1  11       28.81       23.27      4.87 o
  -2   1  11       20.11       31.27      5.20 o
  -1   1  11      206.31      241.17      9.97 o
   0   1  11      291.35      294.34     10.94 o
   1   1  11        1.87        8.30      4.38 o
   2   1  11     2914.97     3112.96     50.36 o
   3   1  11     3585.52     3566.70     55.02 o
   4   1  11      717.52      669.42     25.93 o
   5   1  11      874.44      999.86     29.93 o
   6   1  11       61.08       75.84     11.23 o
   7   1  11       37.05       41.92     10.20 o
   8   1  11        6.10        9.57      8.34 o
   9   1  11       51.93       31.92     10.77 o
  10   1  11       57.66       72.45     15.57 o
 -13   2  11       18.83       28.45     13.88 o
 -12   2  11        1.56       -3.10      9.05 o
 -11   2  11        2.02        7.16      8.47 o
 -10   2  11        0.51        2.22      7.77 o
  -9   2  11        0.84       -2.02      6.40 o
  -8   2  11      194.35      227.50     16.23 o
  -7   2  11     1453.40     1428.36     33.16 o
  -6   2  11     1051.87     1051.91     25.93 o
  -5   2  11      280.12      255.18     15.44 o
  -4   2  11       63.20       64.75      7.30 o
  -3   2  11       92.32      103.27      8.30 o
  -2   2  11      238.25      229.01     10.87 o
  -1   2  11      355.84      390.82     11.17 o
   0   2  11      465.75      454.77     12.12 o
   1   2  11      186.51      206.36     11.37 o
   2   2  11        1.48        1.36      4.76 o
   3   2  11       38.17       50.14      7.45 o
   4   2  11       24.73       20.08      7.54 o
   5   2  11       37.65       28.75      7.89 o
   6   2  11        3.14       -2.84      6.00 o
   7   2  11        3.84        1.25      6.91 o
   8   2  11       79.84       86.38     13.41 o
   9   2  11      152.31      153.20     17.66 o
  10   2  11       98.19       93.78     16.88 o
 -13   3  11        5.20       17.41     12.72 o
 -12   3  11        0.06        0.92      9.70 o
 -11   3  11        1.45        0.24      8.29 o
 -10   3  11        0.49       -4.51      7.20 o
  -9   3  11       24.53       20.66      8.60 o
  -8   3  11       15.28       21.51      7.78 o
  -7   3  11        6.20       -0.97      6.12 o
  -6   3  11       91.84       94.46     10.90 o
  -5   3  11       62.02       63.96      8.28 o
  -4   3  11      551.29      527.41     15.41 o
  -3   3  11       71.06       67.30      7.32 o
  -2   3  11       75.92      109.37      8.30 o
  -1   3  11        9.92       16.31      4.66 o
   0   3  11      443.03      432.88     14.72 o
   1   3  11        5.60        2.38      4.36 o
   2   3  11      302.75      300.66     14.72 o
   3   3  11      837.08      827.89     19.05 o
   4   3  11       46.09       47.88      6.97 o
   5   3  11        3.34       -0.06      6.05 o
   6   3  11        1.08        1.35      6.21 o
   7   3  11       18.34       23.65      8.28 o
   8   3  11       11.07        8.36      7.91 o
   9   3  11        0.14       -1.10      9.10 o
  10   3  11        0.52       -0.95      9.83 o
 -13   4  11       13.90       10.80     11.40 o
 -12   4  11       38.06       42.99     12.64 o
 -11   4  11        0.67        3.00      8.61 o
 -10   4  11       88.07      105.74     14.52 o
  -9   4  11       27.79       17.23      8.50 o
  -8   4  11      234.67      232.98     16.48 o
  -7   4  11       17.51       17.39      7.27 o
  -6   4  11      253.32      261.51     14.91 o
  -5   4  11      990.16      977.25     22.28 o
  -4   4  11       27.08       20.74      5.47 o
  -3   4  11     2301.91     2358.04     37.60 o
  -2   4  11        1.48       -2.62      3.78 o
  -1   4  11      116.11      132.04      8.78 o
   0   4  11      208.76      222.85     12.67 o
   1   4  11      120.32      171.44     10.54 o
   2   4  11      127.03       98.66      9.03 o
   3   4  11      187.55      179.35     11.25 o
   4   4  11      108.62      115.59      9.09 o
   5   4  11        1.23       -0.94      5.07 o
   6   4  11      344.88      360.72     21.34 o
   7   4  11      130.28      129.02     13.76 o
   8   4  11       11.40        7.29      7.93 o
   9   4  11       21.76       24.72     10.26 o
  10   4  11        2.73       -0.13     10.09 o
 -13   5  11        0.52       -0.81     11.82 o
 -12   5  11       45.47       41.71     12.79 o
 -11   5  11        0.15       -1.02      8.50 o
 -10   5  11       10.05        5.97      8.48 o
  -9   5  11       16.97        7.72      7.96 o
  -8   5  11        1.37       -6.04      6.32 o
  -7   5  11       75.73       62.32      9.04 o
  -6   5  11      984.70      930.75     24.80 o
  -5   5  11       15.54       13.86      5.50 o
  -4   5  11        0.22        1.01      4.53 o
  -3   5  11       13.60       10.09      4.86 o
  -2   5  11      160.78      146.88      9.91 o
  -1   5  11      263.90      261.85     13.85 o
   0   5  11      166.39      157.41     15.19 o
   1   5  11      851.96      865.69     19.22 o
   2   5  11        1.76        3.59      4.76 o
   3   5  11      534.12      514.62     15.98 o
   4   5  11      445.23      479.59     16.24 o
   5   5  11       57.95       58.06      6.79 o
   6   5  11      123.19      126.28     12.81 o
   7   5  11        6.41        1.96      6.77 o
   8   5  11       37.12       37.73     10.64 o
   9   5  11       24.94       17.09     10.42 o
 -13   6  11        8.07        8.20     13.57 o
 -12   6  11        1.56        3.97     11.07 o
 -11   6  11        0.00       -2.59      9.53 o
 -10   6  11        1.32       -3.72      7.69 o
  -9   6  11       61.22       57.74     11.55 o
  -8   6  11       28.15       18.88      7.61 o
  -7   6  11        1.33        7.43      6.65 o
  -6   6  11      237.10      289.68     16.02 o
  -5   6  11      201.00      195.57     12.10 o
  -4   6  11       73.34       95.80      8.90 o
  -3   6  11        6.78        5.76      4.73 o
  -2   6  11        4.33       11.17      5.29 o
  -1   6  11      324.45      383.20     15.85 o
   0   6  11        4.88        3.67      4.90 o
   1   6  11      509.42      491.20     18.10 o
   2   6  11       91.07       85.79      7.87 o
   3   6  11       51.60       61.84      7.61 o
   4   6  11       25.43       40.13      6.60 o
   5   6  11        0.47        2.17      5.13 o
   6   6  11        9.43       12.01      6.66 o
   7   6  11        3.10       11.27      8.20 o
   8   6  11        0.19       -0.13      8.42 o
   9   6  11        2.57        2.16      9.40 o
 -12   7  11       62.35       99.27     18.35 o
 -11   7  11       78.03       91.61     16.60 o
 -10   7  11      110.16       83.33     15.34 o
  -9   7  11       49.85       32.13     11.12 o
  -8   7  11       50.89       50.68     10.79 o
  -7   7  11       20.79       23.93      8.77 o
  -6   7  11        1.35        0.14      5.95 o
  -5   7  11       81.72       84.94      8.87 o
  -4   7  11        0.22        1.34      4.85 o
  -3   7  11        5.96        3.18      4.72 o
  -2   7  11       32.32       43.13      7.71 o
  -1   7  11      320.83      340.91     16.17 o
   0   7  11       27.40       36.32      8.10 o
   1   7  11      201.59      216.98     14.70 o
   2   7  11       35.08       27.69      6.19 o
   3   7  11        2.86        7.14      4.63 o
   4   7  11        0.93        2.91      4.88 o
   5   7  11       30.35       24.55      6.41 o
   6   7  11      115.87      121.27     10.50 o
   7   7  11       36.37       38.36     10.11 o
   8   7  11      104.59      101.60     15.04 o
   9   7  11       50.47       73.59     15.73 o
 -12   8  11       10.46       15.62     12.12 o
 -11   8  11      122.28      152.74     20.22 o
 -10   8  11       87.65       68.74     14.52 o
  -9   8  11      129.08      131.47     16.01 o
  -8   8  11        6.15       -0.22      7.51 o
  -7   8  11      227.51      258.62     19.09 o
  -6   8  11      427.95      438.73     22.43 o
  -5   8  11      132.00      115.56     10.88 o
  -4   8  11      841.27      912.64     22.54 o
  -3   8  11        0.70       -2.15      5.17 o
  -2   8  11      257.58      295.52     17.82 o
  -1   8  11      110.66      102.16     11.28 o
   0   8  11      100.88       83.09     11.97 o
   1   8  11      226.14      225.16     16.35 o
   2   8  11        1.28       -1.46      4.89 o
   3   8  11      783.88      765.04     18.98 o
   4   8  11       21.13       11.34      5.18 o
   5   8  11       79.45      101.38      9.68 o
   6   8  11       61.49       79.54     10.36 o
   7   8  11        3.29        8.01      7.54 o
   8   8  11       20.78        7.45     10.02 o
   9   8  11        6.47        4.39     13.21 o
 -12   9  11       13.83       27.49     14.71 o
 -11   9  11       19.77       11.94     11.61 o
 -10   9  11        2.96       12.33     10.47 o
  -9   9  11       16.98        5.24      8.88 o
  -8   9  11        0.29        1.24      7.61 o
  -7   9  11       58.91       65.41     11.46 o
  -6   9  11       99.27       97.67     12.70 o
  -5   9  11      304.43      321.23     20.25 o
  -4   9  11       54.01       71.60      9.30 o
  -3   9  11      526.86      534.38     19.71 o
  -2   9  11        0.43       -4.98      5.76 o
  -1   9  11       14.45       17.61      8.19 o
   0   9  11        6.99       13.00      7.81 o
   1   9  11       84.84       88.17     12.52 o
   2   9  11       83.63       72.62     11.27 o
   3   9  11       14.16       26.30      7.73 o
   4   9  11        9.94       16.04      6.50 o
   5   9  11        0.91        2.92      6.90 o
   6   9  11        7.98       -3.25      7.07 o
   7   9  11        0.03       -3.21      7.53 o
   8   9  11        3.33        1.91     10.60 o
   9   9  11       31.31       67.00     42.74 o
 -12  10  11       20.49       18.89     16.00 o
 -11  10  11        6.86       10.36     11.45 o
 -10  10  11        1.11       -5.44      9.44 o
  -9  10  11       47.13       50.61     12.02 o
  -8  10  11        1.23        4.72      8.59 o
  -7  10  11        0.64        1.20      7.45 o
  -6  10  11        6.00        4.50      7.78 o
  -5  10  11        1.33        9.36      7.86 o
  -4  10  11      257.31      302.82     21.94 o
  -3  10  11       50.85       43.62      8.77 o
  -2  10  11      758.16      798.15     25.58 o
  -1  10  11        2.44        1.50      6.95 o
   0  10  11        1.39       -5.97      5.97 o
   1  10  11      298.65      276.40     21.02 o
   2  10  11        4.83        4.88      7.12 o
   3  10  11      303.17      313.04     19.91 o
   4  10  11       45.73       41.56      9.27 o
   5  10  11      166.61      209.95     16.62 o
   6  10  11       18.25       18.02      8.90 o
   7  10  11       84.84       85.29     12.41 o
   8  10  11       15.56        8.46     10.30 o
 -11  11  11       25.67       31.91     14.19 o
 -10  11  11        1.33       -6.91      8.87 o
  -9  11  11       12.09       11.10     10.14 o
  -8  11  11       22.42       11.34      9.33 o
  -7  11  11       48.02       40.09     10.72 o
  -6  11  11        1.41        0.26      7.46 o
  -5  11  11        0.14        2.28      8.30 o
  -4  11  11        0.06       -2.59      7.39 o
  -3  11  11       29.89       22.13      7.36 o
  -2  11  11       25.15       32.66      9.72 o
  -1  11  11        1.82        1.58      7.25 o
   0  11  11      325.64      348.50     23.37 o
   1  11  11       14.22        8.41      8.23 o
   2  11  11       10.53        5.15      7.38 o
   3  11  11        4.56       -5.16      6.79 o
   4  11  11       43.67       53.14     11.61 o
   5  11  11       38.57       37.70     11.15 o
   6  11  11       65.29       76.22     12.61 o
   7  11  11      154.69      165.28     16.18 o
   8  11  11       29.75       14.12     12.82 o
 -11  12  11        0.40       -4.67     13.87 o
 -10  12  11        1.65       -0.20     10.22 o
  -9  12  11        0.44       -2.28      9.07 o
  -8  12  11        3.35       -2.10      8.64 o
  -7  12  11       22.93       29.59     10.39 o
  -6  12  11        0.60       -3.80      8.36 o
  -5  12  11       57.45       69.74     13.14 o
  -4  12  11        5.99       -0.22      7.96 o
  -3  12  11      202.90      203.58     19.00 o
  -2  12  11       31.75       38.66     10.37 o
  -1  12  11       89.72       68.05     12.35 o
   0  12  11      151.53      154.90     17.02 o
   1  12  11       46.47       32.81     10.61 o
   2  12  11       24.05       20.72      8.73 o
   3  12  11       70.62       76.93     13.11 o
   4  12  11        5.65       -1.39      8.66 o
   5  12  11        0.01       -7.25      8.47 o
   6  12  11       18.41        1.99      9.84 o
   7  12  11       18.28       22.24     10.27 o
 -10  13  11        3.65        5.57     10.92 o
  -9  13  11        3.95        0.00     10.14 o
  -8  13  11        5.21        1.50      9.31 o
  -7  13  11        6.30       15.63     11.15 o
  -6  13  11        9.06       12.88     10.44 o
  -5  13  11        1.40       -2.38      8.33 o
  -4  13  11        9.17       -1.64      8.70 o
  -3  13  11       18.17       15.59     10.63 o
  -2  13  11       58.41       54.36     13.38 o
  -1  13  11       44.98       35.77     10.84 o
   0  13  11        0.16        0.15      7.63 o
   1  13  11        4.06        5.22      8.30 o
   2  13  11        4.13       -1.27      8.02 o
   3  13  11       23.94       21.64      9.82 o
   4  13  11       33.27       26.63     10.74 o
   5  13  11       89.13       94.71     15.61 o
   6  13  11       16.42       10.78     10.73 o
   7  13  11        0.47       -1.38     11.54 o
 -10  14  11       25.94       34.72     16.02 o
  -9  14  11        1.53        0.69     11.28 o
  -8  14  11       74.68       82.82     16.56 o
  -7  14  11       23.23       16.24     11.70 o
  -6  14  11       40.95       48.19     12.91 o
  -5  14  11      171.25      157.24     18.85 o
  -4  14  11       89.63       81.58     14.52 o
  -3  14  11      156.28      164.27     20.02 o
  -2  14  11       41.38       54.13     13.72 o
  -1  14  11      264.82      290.42     25.85 o
   0  14  11       22.63       13.05      9.36 o
   1  14  11        4.43        2.51      8.90 o
   2  14  11       45.37       50.67     11.88 o
   3  14  11        2.48       -4.79      8.82 o
   4  14  11      105.25       94.97     15.71 o
   5  14  11       20.89       23.68     11.44 o
   6  14  11        4.04        7.90     10.92 o
  -9  15  11       11.80        8.29     14.01 o
  -8  15  11        5.13       -0.48     11.76 o
  -7  15  11       26.46       12.76     11.71 o
  -6  15  11        9.12       11.41     11.01 o
  -5  15  11        4.05        0.94      9.60 o
  -4  15  11       20.29       17.21     11.74 o
  -3  15  11        9.14        8.82     10.46 o
  -2  15  11       20.50       31.19     12.35 o
  -1  15  11       84.59       47.36     13.92 o
   0  15  11        3.06        3.03      9.39 o
   1  15  11       10.77        9.84      9.80 o
   2  15  11        2.43       -2.43      8.75 o
   3  15  11        0.04       -4.30      8.75 o
   4  15  11        0.14        1.64      9.66 o
   5  15  11        3.27        0.82     10.78 o
   6  15  11        6.06        6.52     19.44 o
  -8  16  11       71.84       77.41     17.34 o
  -7  16  11       60.43       57.34     15.64 o
  -6  16  11       85.58      115.47     18.71 o
  -5  16  11      152.75      179.08     23.05 o
  -4  16  11      107.83      103.57     18.96 o
  -3  16  11      266.52      298.11     27.81 o
  -2  16  11       24.88       19.45     12.72 o
  -1  16  11        3.93       12.12     11.40 o
   0  16  11       28.84       19.18     13.44 o
   1  16  11       91.81      109.58     17.32 o
   2  16  11      190.43      244.67     24.03 o
   3  16  11       43.06       47.23     13.21 o
   4  16  11       12.12        9.39     10.64 o
   5  16  11       14.08       20.20     16.88 o
  -7  17  11        3.32       10.35     12.78 o
  -6  17  11       35.76       41.13     14.66 o
  -5  17  11        0.05       -2.13     12.04 o
  -4  17  11        1.69       -3.25     11.39 o
  -3  17  11        2.13        2.66     11.81 o
  -2  17  11        4.97       -0.86     11.08 o
  -1  17  11       58.02       44.82     16.40 o
   0  17  11        3.39       12.35     11.96 o
   1  17  11       24.26       17.45     12.89 o
   2  17  11        1.54        5.06     12.59 o
   3  17  11        0.19       -3.44     10.80 o
   4  17  11        0.09       -1.42     15.76 o
  -6  18  11       11.01        5.45     15.78 o
  -5  18  11       34.84       31.91     18.01 o
  -4  18  11        1.85       -0.84     14.53 o
  -3  18  11        1.12        0.57     13.00 o
  -2  18  11       37.74       42.20     20.44 o
  -1  18  11        0.06        6.83     15.58 o
   0  18  11        2.04        2.85     13.62 o
   1  18  11        0.57       -1.62     13.68 o
   2  18  11        8.30        8.41     22.29 o
  -4  19  11        9.63       25.67     19.15 o
  -3  19  11       18.56        7.85     17.29 o
  -2  19  11        4.38       -0.74     17.20 o
  -1  19  11        0.01       -4.36     15.43 o
   0  19  11        7.77        3.90     27.82 o
   1  19  11        8.67        3.45     27.94 o
 -13   0  12       43.54       56.30     20.90 o
 -12   0  12       77.43       81.99     23.23 o
 -11   0  12      157.10      163.08     27.54 o
 -10   0  12       57.88       57.91     15.63 o
  -9   0  12       20.49       34.02     12.83 o
  -8   0  12       50.14       40.65     12.67 o
  -7   0  12      504.74      571.85     29.77 o
  -6   0  12       61.82       51.85     12.79 o
  -5   0  12        6.43        8.62      8.76 o
  -4   0  12     1136.43     1076.01     36.10 o
  -3   0  12        9.96       12.75      7.59 o
  -2   0  12     2369.48     2218.25     43.42 o
  -1   0  12       11.41        3.85      6.38 o
   0   0  12      169.35      194.35     14.19 o
   1   0  12     2966.64     3074.22     52.55 o
   2   0  12     2349.65     2353.33     69.93 o
   3   0  12     1994.78     2306.70     73.96 o
   4   0  12      493.11      543.22     34.71 o
   5   0  12       30.30       29.36     13.96 o
   6   0  12       34.97       62.79     15.66 o
   7   0  12       48.46       24.41     13.03 o
   8   0  12      107.42      114.60     21.72 o
   9   0  12       12.93       17.18     14.82 o
 -13   1  12       11.38        0.52     11.51 o
 -12   1  12        0.22       -2.97      9.92 o
 -11   1  12       66.47       68.96     13.30 o
 -10   1  12        5.24        1.07      7.32 o
  -9   1  12       58.26       50.37     10.08 o
  -8   1  12      108.96       98.88     12.03 o
  -7   1  12       45.85       53.51      9.31 o
  -6   1  12       22.12       30.81      7.81 o
  -5   1  12     1014.75     1060.66     26.08 o
  -4   1  12      260.75      304.92     15.78 o
  -3   1  12       93.51       86.58      8.72 o
  -2   1  12      198.49      202.38     11.95 o
  -1   1  12       26.21       28.33      5.52 o
   0   1  12        4.77        2.36      3.98 o
   1   1  12        0.82        2.01      4.39 o
   2   1  12      839.99      755.85     23.28 o
   3   1  12      150.31      134.81     14.62 o
   4   1  12       21.70       29.00      9.53 o
   5   1  12       57.06       47.38     11.43 o
   6   1  12       93.83       97.99     13.03 o
   7   1  12        0.04        5.31      8.27 o
   8   1  12        5.09        9.79      9.31 o
   9   1  12        3.52        6.35      9.85 o
 -13   2  12       20.93       24.59     13.51 o
 -12   2  12       23.91       22.56     12.26 o
 -11   2  12       51.98       63.40     13.16 o
 -10   2  12       33.61       26.75      9.91 o
  -9   2  12       18.84       18.42      8.03 o
  -8   2  12        2.13       -0.14      6.32 o
  -7   2  12      206.05      183.93     14.82 o
  -6   2  12      516.54      508.52     19.50 o
  -5   2  12       89.42      114.39     11.40 o
  -4   2  12       64.97       35.48      7.01 o
  -3   2  12       37.69       36.23      6.88 o
  -2   2  12      144.33      150.33      9.77 o
  -1   2  12      143.90      114.51      8.72 o
   0   2  12      136.19      159.05     10.76 o
   1   2  12      772.62      847.50     19.38 o
   2   2  12      252.55      262.18     14.58 o
   3   2  12      199.08      259.32     16.36 o
   4   2  12      181.81      182.81     17.32 o
   5   2  12       15.61       13.37      7.81 o
   6   2  12       11.02       18.75      8.25 o
   7   2  12       15.96       24.66      9.22 o
   8   2  12        0.02       -1.81      8.26 o
   9   2  12        0.13        2.54      9.76 o
 -13   3  12        0.15       -2.41     11.59 o
 -12   3  12        8.13        7.88     10.25 o
 -11   3  12       13.57        7.14      9.31 o
 -10   3  12       12.82        7.67      8.56 o
  -9   3  12        0.20        0.41      7.38 o
  -8   3  12       22.31       15.15      7.43 o
  -7   3  12       12.53        6.92      6.56 o
  -6   3  12     1008.71     1053.93     27.01 o
  -5   3  12       84.87       83.18     10.24 o
  -4   3  12      167.75      165.88     12.01 o
  -3   3  12        0.45       -2.97      4.15 o
  -2   3  12        1.44        1.62      4.07 o
  -1   3  12      103.19       95.83      8.88 o
   0   3  12      133.32      131.17     10.47 o
   1   3  12        8.69        8.16      6.00 o
   2   3  12       24.15       24.37      6.60 o
   3   3  12       94.84       91.75     10.84 o
   4   3  12      124.18      132.36     14.08 o
   5   3  12        6.04        5.19      6.37 o
   6   3  12      109.39      127.56     13.40 o
   7   3  12       37.40       35.87      9.66 o
   8   3  12       13.40       12.53      9.43 o
   9   3  12        0.48       -7.94      9.53 o
 -13   4  12       11.17        7.49     11.95 o
 -12   4  12        9.30        8.57     10.57 o
 -11   4  12       18.78       17.30     10.37 o
 -10   4  12       22.56       18.77      9.44 o
  -9   4  12        1.30        2.03      7.93 o
  -8   4  12        5.82        5.37      6.95 o
  -7   4  12        0.06       -0.43      5.86 o
  -6   4  12       49.77       77.63     10.39 o
  -5   4  12       40.40       27.16      7.51 o
  -4   4  12      151.08      129.73     10.02 o
  -3   4  12      306.71      299.91     13.89 o
  -2   4  12        0.62       -0.57      4.44 o
  -1   4  12       10.16        8.42      5.11 o
   0   4  12      364.19      410.18     15.97 o
   1   4  12      108.93      102.36     10.64 o
   2   4  12       67.15       80.40      9.39 o
   3   4  12      337.19      373.03     16.31 o
   4   4  12       13.57        8.67      5.69 o
   5   4  12        4.38        0.72      6.29 o
   6   4  12       22.44       12.53      7.63 o
   7   4  12       98.53      116.82     13.07 o
   8   4  12        0.56        1.91      8.21 o
   9   4  12        6.89        5.01      9.70 o
 -13   5  12        9.84       16.83     14.34 o
 -12   5  12       18.42       26.89     13.12 o
 -11   5  12        2.59        5.36      9.40 o
 -10   5  12        5.24       -6.43      7.56 o
  -9   5  12       16.90        8.75      8.29 o
  -8   5  12       69.45       77.88     12.34 o
  -7   5  12       12.08       23.47      7.77 o
  -6   5  12       93.55       60.78     12.96 o
  -5   5  12        0.03        1.61      4.83 o
  -4   5  12       45.80       49.94      7.33 o
  -3   5  12       17.78       33.01      6.42 o
  -2   5  12        4.67        3.69      5.20 o
  -1   5  12        1.59        3.32      4.48 o
   0   5  12       37.07       18.00      6.07 o
   1   5  12        3.37        2.46      5.64 o
   2   5  12       20.91       14.35      6.56 o
   3   5  12        2.89        2.16      4.81 o
   4   5  12       12.84       19.57      5.68 o
   5   5  12      171.08      151.99     13.54 o
   6   5  12       80.83       94.68     12.07 o
   7   5  12        5.36        7.15      7.42 o
   8   5  12       11.76        9.48      9.55 o
   9   5  12        3.12        1.05      9.70 o
 -12   6  12       23.75       33.74     13.89 o
 -11   6  12        3.20        5.05     10.17 o
 -10   6  12       12.86       21.15     11.02 o
  -9   6  12       33.21       29.29     11.59 o
  -8   6  12      218.25      207.90     20.16 o
  -7   6  12      140.15      172.08     15.99 o
  -6   6  12      119.64      149.50     13.24 o
  -5   6  12      219.32      217.29     13.16 o
  -4   6  12      231.15      243.08     13.50 o
  -3   6  12     1088.58     1121.40     24.61 o
  -2   6  12      277.02      239.67     14.11 o
  -1   6  12      111.34      146.72     11.89 o
   0   6  12       15.90       18.19      6.58 o
   1   6  12       65.57       64.09      9.30 o
   2   6  12      238.19      279.00     17.34 o
   3   6  12       36.24       24.55      6.48 o
   4   6  12        7.89        1.04      5.00 o
   5   6  12        6.81        3.49      5.93 o
   6   6  12      131.30      137.49     13.81 o
   7   6  12       34.11       36.19     10.27 o
   8   6  12       13.17       15.19     10.16 o
   9   6  12       45.44       64.45     15.65 o
 -12   7  12       49.31       41.80     14.69 o
 -11   7  12       18.01       12.72     11.48 o
 -10   7  12       10.33       -2.85      9.34 o
  -9   7  12        9.62        0.68      8.58 o
  -8   7  12        0.07        0.08      8.51 o
  -7   7  12       14.56       20.98      9.87 o
  -6   7  12       20.40       20.26      7.57 o
  -5   7  12       49.00       62.68      8.94 o
  -4   7  12      247.20      241.42     14.64 o
  -3   7  12       88.97       80.67     10.18 o
  -2   7  12      176.19      159.37     12.02 o
  -1   7  12       35.22       33.36      8.13 o
   0   7  12        5.79       11.76      6.75 o
   1   7  12       41.09       25.58      7.34 o
   2   7  12       73.31       63.98      9.77 o
   3   7  12      107.48      100.34     10.17 o
   4   7  12        0.69       -0.72      5.21 o
   5   7  12       83.47      106.90     10.17 o
   6   7  12       13.42       20.38      8.20 o
   7   7  12        4.17       -2.30      8.25 o
   8   7  12        1.82        8.50      9.63 o
 -12   8  12        6.14        5.82     13.29 o
 -11   8  12        9.96       22.22     12.20 o
 -10   8  12       53.42       51.96     13.51 o
  -9   8  12       23.36       13.11     10.35 o
  -8   8  12       43.10       34.77     10.96 o
  -7   8  12      127.09      102.68     13.46 o
  -6   8  12      263.91      315.79     20.92 o
  -5   8  12     1477.15     1563.00     30.67 o
  -4   8  12      497.78      479.03     19.59 o
  -3   8  12      206.26      195.02     14.52 o
  -2   8  12      143.99      155.31     13.23 o
  -1   8  12       14.80       18.82      8.28 o
   0   8  12      323.32      333.61     22.25 o
   1   8  12        0.96        2.15      7.33 o
   2   8  12      124.05      145.31     14.64 o
   3   8  12      163.97      189.37     15.65 o
   4   8  12      346.24      304.70     18.57 o
   5   8  12       99.42      111.50     11.24 o
   6   8  12        0.06        2.20      8.14 o
   7   8  12       53.27       63.22     13.40 o
   8   8  12       40.21       60.07     15.68 o
 -12   9  12        0.00        1.23     12.53 o
 -11   9  12       10.82        8.98     11.14 o
 -10   9  12        3.03        6.89     10.37 o
  -9   9  12       17.93       14.16     10.67 o
  -8   9  12        1.73        8.82      9.26 o
  -7   9  12        0.35       -1.04      7.62 o
  -6   9  12       24.61       29.60      9.62 o
  -5   9  12        2.00        4.84      8.19 o
  -4   9  12       22.85       21.93      7.82 o
  -3   9  12      106.68      117.06     12.04 o
  -2   9  12       95.94       95.41     11.94 o
  -1   9  12       28.58       19.97      8.80 o
   0   9  12       65.78       73.96     12.48 o
   1   9  12       76.41       70.23     12.29 o
   2   9  12       85.12       87.15     13.72 o
   3   9  12       31.99       44.89      9.03 o
   4   9  12      151.60      110.58     12.65 o
   5   9  12      121.91      134.78     16.11 o
   6   9  12        1.43       -0.99      7.99 o
   7   9  12       59.82       63.76     15.16 o
   8   9  12        3.34        5.46     12.71 o
 -11  10  12        1.93       11.04     11.72 o
 -10  10  12        2.86        6.33     10.99 o
  -9  10  12        0.05       -6.39      8.70 o
  -8  10  12        0.98       -3.18      8.14 o
  -7  10  12       19.16       14.30      8.97 o
  -6  10  12        5.33       11.22      9.11 o
  -5  10  12       21.45       18.49      9.62 o
  -4  10  12        0.09        1.68      7.73 o
  -3  10  12       45.02       37.63      8.60 o
  -2  10  12      312.78      319.25     22.40 o
  -1  10  12       17.06       14.73      8.50 o
   0  10  12        2.13        1.48      7.58 o
   1  10  12       89.85       71.67     12.83 o
   2  10  12      308.11      286.86     22.24 o
   3  10  12        3.18        0.62      7.11 o
   4  10  12       23.20        3.49      7.18 o
   5  10  12        1.56        1.91      8.53 o
   6  10  12       23.59        8.28     10.12 o
   7  10  12        2.17        7.14     12.27 o
 -11  11  12       24.97       20.06     15.26 o
 -10  11  12       10.80        2.51     10.63 o
  -9  11  12       18.13       26.99     11.73 o
  -8  11  12       49.76       40.71     11.79 o
  -7  11  12       18.04       13.68      9.16 o
  -6  11  12       41.26       52.69     12.51 o
  -5  11  12       25.80       16.19      9.74 o
  -4  11  12        3.82        1.52      8.38 o
  -3  11  12       21.30        1.39      6.83 o
  -2  11  12        0.47        2.12      8.06 o
  -1  11  12        2.82        0.62      7.21 o
   0  11  12       19.47       20.38      9.43 o
   1  11  12       39.38       33.08     10.52 o
   2  11  12        0.05       -4.40      8.44 o
   3  11  12       34.34       43.41     10.35 o
   4  11  12       17.50       11.25      9.57 o
   5  11  12       77.52      102.47     15.47 o
   6  11  12       19.29       20.67     11.19 o
   7  11  12        0.97        0.86     11.32 o
 -10  12  12       11.77        6.50     11.29 o
  -9  12  12       13.47       14.02     10.89 o
  -8  12  12        5.02        3.15      9.42 o
  -7  12  12       28.91       50.59     13.12 o
  -6  12  12      148.70      149.40     18.26 o
  -5  12  12      308.36      305.77     23.86 o
  -4  12  12      502.43      509.52     27.56 o
  -3  12  12       91.63      100.98     16.42 o
  -2  12  12      135.98      140.91     16.68 o
  -1  12  12      141.44      149.75     17.14 o
   0  12  12       48.65       44.71     11.48 o
   1  12  12       55.97       58.58     12.66 o
   2  12  12       21.02       27.72     11.03 o
   3  12  12       44.64       51.17     12.26 o
   4  12  12      139.57      155.09     17.89 o
   5  12  12       52.39       61.08     13.73 o
   6  12  12        2.84       -1.88      9.94 o
   7  12  12        3.08       -3.27     11.64 o
 -10  13  12        2.19        3.53     13.09 o
  -9  13  12        1.00        6.90     10.82 o
  -8  13  12        0.33        1.43     10.59 o
  -7  13  12       13.47        8.67     10.92 o
  -6  13  12       26.62       18.28     10.83 o
  -5  13  12        8.00        5.89      9.64 o
  -4  13  12       38.98       39.00     13.14 o
  -3  13  12        5.93       -6.89      9.38 o
  -2  13  12        6.43       -1.43      8.79 o
  -1  13  12      111.96      105.54     15.44 o
   0  13  12        1.72        0.12      8.54 o
   1  13  12        0.01        2.40      9.34 o
   2  13  12        4.20        5.31      9.61 o
   3  13  12        0.07        6.83      9.02 o
   4  13  12        8.79        5.85     10.16 o
   5  13  12        0.71       -0.37     10.09 o
   6  13  12       37.62       58.08     14.57 o
  -9  14  12        3.77       10.91     13.68 o
  -8  14  12       20.53       15.47     12.46 o
  -7  14  12       33.40       19.67     12.07 o
  -6  14  12       20.08       12.36     11.12 o
  -5  14  12       24.44       37.21     12.45 o
  -4  14  12       26.54       31.07     12.89 o
  -3  14  12        2.74       -5.31      9.91 o
  -2  14  12        0.42        3.35      9.74 o
  -1  14  12       23.91       26.03     11.91 o
   0  14  12      138.52      152.25     18.39 o
   1  14  12      105.75       98.89     16.08 o
   2  14  12       37.00       51.54     13.71 o
   3  14  12      134.60      137.22     17.71 o
   4  14  12       26.05       29.68     12.41 o
   5  14  12        2.92       -3.40     10.21 o
  -8  15  12        1.96       -2.83     11.82 o
  -7  15  12       24.31       22.13     12.57 o
  -6  15  12       12.05       12.53     11.68 o
  -5  15  12        0.49       -1.44     10.59 o
  -4  15  12        2.21       11.20     11.90 o
  -3  15  12       68.29       55.79     15.58 o
  -2  15  12        4.63        5.08     11.02 o
  -1  15  12        7.84       11.04     11.39 o
   0  15  12       49.79       59.58     15.38 o
   1  15  12        0.03        1.63     10.72 o
   2  15  12        0.08        1.39     10.21 o
   3  15  12       47.13       48.26     13.22 o
   4  15  12      116.80      137.86     18.79 o
   5  15  12       36.42       44.19     15.53 o
  -7  16  12        0.00        4.37     12.45 o
  -6  16  12        3.10        7.43     12.20 o
  -5  16  12       15.52       25.19     13.93 o
  -4  16  12       30.39       32.67     14.56 o
  -3  16  12        3.59       19.28     12.73 o
  -2  16  12       60.39       50.57     15.07 o
  -1  16  12       18.16        8.44     11.86 o
   0  16  12        1.89       -6.04     11.29 o
   1  16  12        0.15       -2.60     11.20 o
   2  16  12        1.31       -2.45     10.54 o
   3  16  12        5.97        4.00     10.59 o
   4  16  12        7.80       -4.43     12.03 o
  -6  17  12       20.56       18.61     15.16 o
  -5  17  12       12.65       13.38     13.72 o
  -4  17  12        9.93       19.04     14.17 o
  -3  17  12       22.90       10.99     13.05 o
  -2  17  12       11.88       14.15     13.18 o
  -1  17  12       18.47       18.22     14.44 o
   0  17  12        5.68       15.02     14.50 o
   1  17  12        0.73        8.43     12.67 o
   2  17  12        0.09        4.93     12.57 o
   3  17  12        4.93      -15.16     18.17 o
  -5  18  12       10.13        3.37     14.99 o
  -4  18  12        1.28       -0.40     14.79 o
  -3  18  12        0.19       10.13     15.33 o
  -2  18  12       19.47       -6.49     16.02 o
  -1  18  12       34.45       29.32     19.51 o
   0  18  12       39.08       17.69     21.39 o
   1  18  12       15.33       11.46     29.38 o
 -13   1  13        7.78       15.27     14.99 o
 -12   1  13        4.90        4.35     10.72 o
 -11   1  13       41.18       41.34     12.01 o
 -10   1  13        3.07        2.33      8.07 o
  -9   1  13        1.88        4.23      7.57 o
  -8   1  13       30.85       30.10      8.70 o
  -7   1  13       61.58       52.38      9.50 o
  -6   1  13      163.18      143.77     13.26 o
  -5   1  13        0.79       -2.28      5.42 o
  -4   1  13      123.38      130.33     11.38 o
  -3   1  13       56.43       60.95      8.11 o
  -2   1  13       49.38       37.68      6.88 o
  -1   1  13        5.46        8.36      5.48 o
   0   1  13       95.37       83.24      9.36 o
   1   1  13      217.88      227.87     14.22 o
   2   1  13       64.61       65.88      9.54 o
   3   1  13        2.86        4.53      7.04 o
   4   1  13        0.39       -1.59      7.34 o
   5   1  13        7.11       15.37      9.10 o
   6   1  13       19.68       30.98      9.82 o
   7   1  13      161.14      181.75     17.86 o
   8   1  13      103.80      145.45     17.40 o
   9   1  13       49.90       46.51     13.15 o
 -13   2  13        7.37        7.73     14.13 o
 -12   2  13        7.23        6.83     11.93 o
 -11   2  13       10.57        9.97      9.56 o
 -10   2  13      107.45      132.08     15.94 o
  -9   2  13        0.31       -0.63      6.94 o
  -8   2  13       25.72       26.05      8.45 o
  -7   2  13      118.37      132.66     13.19 o
  -6   2  13       10.72        6.16      6.51 o
  -5   2  13      136.20      137.36     12.84 o
  -4   2  13        1.08        1.43      5.10 o
  -3   2  13      315.91      304.13     16.08 o
  -2   2  13      138.97      119.54     10.12 o
  -1   2  13      350.78      337.30     15.90 o
   0   2  13        4.99        0.99      4.86 o
   1   2  13      252.38      252.66     15.75 o
   2   2  13        0.21       -1.14      5.87 o
   3   2  13       31.65       15.82      7.91 o
   4   2  13       71.53       77.44     11.84 o
   5   2  13       99.98      122.56     14.80 o
   6   2  13       24.70       27.90      9.22 o
   7   2  13        0.06        0.67      8.24 o
   8   2  13        0.04       -4.44      9.02 o
   9   2  13       17.48        6.13     12.72 o
 -12   3  13        4.57       -5.21      9.69 o
 -11   3  13        2.74       -1.17      9.00 o
 -10   3  13        0.14       -4.60      7.93 o
  -9   3  13        1.82        0.87      7.83 o
  -8   3  13        4.03       -1.19      6.71 o
  -7   3  13       94.55       91.70     11.47 o
  -6   3  13       81.10       95.08     11.34 o
  -5   3  13       20.23       19.33      7.06 o
  -4   3  13        2.64        4.01      5.19 o
  -3   3  13       58.73       60.33      8.43 o
  -2   3  13      230.75      237.82     14.60 o
  -1   3  13      103.65       84.01      8.78 o
   0   3  13      326.47      357.10     15.61 o
   1   3  13      206.20      191.36     14.20 o
   2   3  13        8.16       12.03      6.96 o
   3   3  13      153.84      191.48     15.09 o
   4   3  13       12.78        3.56      6.99 o
   5   3  13       66.57       86.56     12.35 o
   6   3  13        2.88        1.60      7.84 o
   7   3  13       10.04        9.68      9.04 o
   8   3  13        0.01        2.17      8.88 o
 -12   4  13       14.27        7.51     10.84 o
 -11   4  13       51.91       68.14     13.92 o
 -10   4  13       35.27       37.58     11.49 o
  -9   4  13      106.45       76.18     12.89 o
  -8   4  13        1.71        1.97      6.85 o
  -7   4  13        4.20        6.86      6.76 o
  -6   4  13       81.45       93.56     11.36 o
  -5   4  13        2.12       -0.02      5.26 o
  -4   4  13      138.64      131.19     11.43 o
  -3   4  13      302.73      334.58     17.46 o
  -2   4  13      278.25      269.49     15.16 o
  -1   4  13       91.33       94.30      9.31 o
   0   4  13       21.49       27.94      7.21 o
   1   4  13       59.06       54.15      9.01 o
   2   4  13       21.90       19.86      7.26 o
   3   4  13       75.93       95.41     12.64 o
   4   4  13      107.91      138.56     13.99 o
   5   4  13       48.83       46.80     10.09 o
   6   4  13       49.09       41.34     10.67 o
   7   4  13       38.77       31.42      9.72 o
   8   4  13        2.57        1.39      9.72 o
 -12   5  13        2.62        5.49     11.74 o
 -11   5  13        0.23        7.93     10.82 o
 -10   5  13       22.73       25.27     10.50 o
  -9   5  13        3.18        0.81      8.26 o
  -8   5  13       13.65        9.71      8.23 o
  -7   5  13       25.38       27.42      8.31 o
  -6   5  13        0.41       -2.09      5.26 o
  -5   5  13        9.73       16.07      6.25 o
  -4   5  13        4.10       12.87      6.07 o
  -3   5  13        0.86       -4.53      4.83 o
  -2   5  13      241.83      220.09     13.67 o
  -1   5  13      194.15      136.49     19.23 o
   0   5  13        0.95        2.54      5.76 o
   1   5  13        5.47       10.45      6.33 o
   2   5  13       31.02       24.84      7.68 o
   3   5  13        2.89        2.34      6.40 o
   4   5  13        4.52       -0.64      6.94 o
   5   5  13       16.50       12.13      7.70 o
   6   5  13       91.32      106.63     13.30 o
   7   5  13      147.66      159.80     15.14 o
   8   5  13       68.11       62.94     13.77 o
 -12   6  13        0.88        6.60     11.77 o
 -11   6  13       12.46       11.61     11.78 o
 -10   6  13        0.15        4.99     10.23 o
  -9   6  13        1.34        7.45      9.56 o
  -8   6  13      164.06      181.97     19.24 o
  -7   6  13       83.26       88.43     14.23 o
  -6   6  13       59.37       60.32      9.90 o
  -5   6  13       75.66       95.30     10.48 o
  -4   6  13       23.31       13.75      6.59 o
  -3   6  13        0.46        1.37      5.19 o
  -2   6  13       38.97       39.56      7.62 o
  -1   6  13       14.00        7.92      6.18 o
   0   6  13       66.42       65.79      9.65 o
   1   6  13       92.07       61.17     13.28 o
   2   6  13       64.35       62.92     10.15 o
   3   6  13       14.99       21.02      7.38 o
   4   6  13        3.53       -0.44      6.34 o
   5   6  13        0.68        0.90      7.64 o
   6   6  13        0.32       -0.02      7.75 o
   7   6  13        1.36       -0.98      8.81 o
   8   6  13       22.48       19.91     11.06 o
 -12   7  13       25.28       27.57     15.45 o
 -11   7  13       17.54       21.85     12.08 o
 -10   7  13       64.22       39.29     13.07 o
  -9   7  13       52.59       35.52     12.23 o
  -8   7  13       10.68        4.51      9.39 o
  -7   7  13      104.98      108.80     15.52 o
  -6   7  13       47.74       64.74     12.49 o
  -5   7  13       59.60       51.93     10.10 o
  -4   7  13        1.20        1.76      6.15 o
  -3   7  13       21.00       19.09      7.19 o
  -2   7  13       31.34       30.31      7.56 o
  -1   7  13      177.30      180.96     17.06 o
   0   7  13       27.63       28.48      8.32 o
   1   7  13      144.63      108.07     11.96 o
   2   7  13       71.77       91.43     11.44 o
   3   7  13       45.40       43.80      8.89 o
   4   7  13      100.17      104.37     10.99 o
   5   7  13       68.46       77.94     12.92 o
   6   7  13       16.62        9.85     10.26 o
   7   7  13       13.57       11.45     10.02 o
   8   7  13       11.64       17.37     12.85 o
 -11   8  13      106.99      112.22     18.54 o
 -10   8  13       75.41       63.26     14.82 o
  -9   8  13       48.61       49.40     13.51 o
  -8   8  13        3.56        8.02      9.60 o
  -7   8  13       16.59        6.62      9.10 o
  -6   8  13       24.81       27.46      9.97 o
  -5   8  13       22.65       26.35      8.27 o
  -4   8  13       38.18       21.61      7.80 o
  -3   8  13        6.73        6.06      6.29 o
  -2   8  13      148.44      168.85     15.49 o
  -1   8  13      230.16      213.57     18.75 o
   0   8  13      429.97      447.49     24.03 o
   1   8  13      272.13      262.53     20.93 o
   2   8  13      191.00      194.25     17.39 o
   3   8  13      206.94      210.36     18.12 o
   4   8  13       18.29        9.80      7.41 o
   5   8  13       45.61       30.45     10.31 o
   6   8  13        0.94       -4.39     12.30 o
   7   8  13        0.21       13.34     14.22 o
 -11   9  13       26.50       24.72     13.22 o
 -10   9  13       10.37        8.97     11.06 o
  -9   9  13        0.71        5.55      9.97 o
  -8   9  13        3.02       -2.66      9.24 o
  -7   9  13       36.40       51.36     12.52 o
  -6   9  13       86.69       86.55     15.93 o
  -5   9  13      183.33      182.04     18.40 o
  -4   9  13       47.49       46.59      9.32 o
  -3   9  13      219.90      233.88     16.57 o
  -2   9  13       18.46       14.08      7.82 o
  -1   9  13       22.43       14.82      8.68 o
   0   9  13       16.71        7.15      7.82 o
   1   9  13        6.03       10.52      8.61 o
   2   9  13        1.82       -0.61      7.71 o
   3   9  13       10.06        2.83      7.39 o
   4   9  13        5.38        4.59      7.20 o
   5   9  13        8.84       10.28      9.63 o
   6   9  13        0.75       -1.87     13.74 o
   7   9  13       28.04       35.37     16.89 o
 -11  10  13       21.79       25.50     16.53 o
 -10  10  13        1.43       -9.63      9.89 o
  -9  10  13       39.20       47.95     13.68 o
  -8  10  13       19.35       10.33     10.58 o
  -7  10  13       29.12       46.91     14.19 o
  -6  10  13        4.74        8.82      9.56 o
  -5  10  13        0.78        0.71      8.30 o
  -4  10  13       46.68       45.44     11.79 o
  -3  10  13      179.49      183.74     16.71 o
  -2  10  13      178.25      202.44     18.86 o
  -1  10  13       98.95       84.54     13.68 o
   0  10  13       67.24       69.90     13.23 o
   1  10  13      279.26      285.16     22.75 o
   2  10  13       77.43       66.21     13.03 o
   3  10  13       78.60       90.46     12.96 o
   4  10  13        8.11       13.77      8.59 o
   5  10  13        1.56        4.11      9.68 o
   6  10  13        1.12      -12.88     12.88 o
   7  10  13        2.62       11.22     17.22 o
 -10  11  13        4.42       -1.67     11.00 o
  -9  11  13        2.86        3.41     10.34 o
  -8  11  13        0.00        4.41     10.42 o
  -7  11  13       10.86        7.21     11.13 o
  -6  11  13        9.53       17.08     10.48 o
  -5  11  13        9.69        2.28      8.91 o
  -4  11  13       13.11       19.94     10.06 o
  -3  11  13        2.74        2.15      8.21 o
  -2  11  13        1.83       -2.51      7.65 o
  -1  11  13        5.07        9.40      8.65 o
   0  11  13       64.21       60.29     12.81 o
   1  11  13       59.67       62.23     13.07 o
   2  11  13       18.30        6.89      9.43 o
   3  11  13        1.21        0.83      8.04 o
   4  11  13        5.32        6.74      9.64 o
   5  11  13        9.78        8.07     10.12 o
   6  11  13       25.67       28.46     12.18 o
 -10  12  13        6.16       15.17     13.73 o
  -9  12  13        0.00      -10.46     10.46 o
  -8  12  13        0.51        4.52     12.42 o
  -7  12  13       16.58       10.07     10.87 o
  -6  12  13       24.72       21.15     11.40 o
  -5  12  13       12.51       14.68     10.22 o
  -4  12  13       67.75       65.19     14.73 o
  -3  12  13       31.94       36.40     12.78 o
  -2  12  13        5.03        5.29      8.93 o
  -1  12  13        6.29        3.92      8.97 o
   0  12  13       42.62       54.03     12.68 o
   1  12  13       21.76       27.68     11.08 o
   2  12  13        8.46        8.61      9.69 o
   3  12  13       47.89       49.09     14.01 o
   4  12  13        0.01        0.01      9.27 o
   5  12  13       14.16       16.18     11.48 o
   6  12  13        0.53       -9.62     11.37 o
  -9  13  13        9.49        7.22     13.99 o
  -8  13  13        8.46        4.41     12.15 o
  -7  13  13        0.01       -2.75     10.05 o
  -6  13  13        1.50        4.52     10.17 o
  -5  13  13       24.29       18.70     10.93 o
  -4  13  13       19.33       17.55     11.64 o
  -3  13  13        2.80       -8.22      9.28 o
  -2  13  13        1.51        1.06     10.13 o
  -1  13  13        0.06        0.90      9.01 o
   0  13  13       19.16       10.03      9.91 o
   1  13  13        1.46       -2.94      9.03 o
   2  13  13        1.71        3.53     10.27 o
   3  13  13       20.51       25.97     12.86 o
   4  13  13       57.44       65.72     14.24 o
   5  13  13      100.57      113.43     17.79 o
  -8  14  13       33.80       33.75     14.40 o
  -7  14  13       52.56       43.65     14.46 o
  -6  14  13       31.69       39.40     13.80 o
  -5  14  13       61.95       52.44     15.52 o
  -4  14  13       23.88       25.08     13.41 o
  -3  14  13        2.69       -2.82     10.73 o
  -2  14  13       11.61       12.48     11.38 o
  -1  14  13      131.52      164.63     21.55 o
   0  14  13      110.54      101.88     16.62 o
   1  14  13       17.29       17.75     12.23 o
   2  14  13       46.39       36.51     13.42 o
   3  14  13        0.03        0.93     10.86 o
   4  14  13       20.82       22.59     11.89 o
  -8  15  13        5.22       11.83     14.91 o
  -7  15  13        1.60        3.83     11.88 o
  -6  15  13        1.52        1.48     11.99 o
  -5  15  13        2.73        5.98     12.23 o
  -4  15  13       27.61       26.31     13.80 o
  -3  15  13       14.64        9.11     12.40 o
  -2  15  13        7.36        1.65     11.04 o
  -1  15  13        7.29        9.76     11.43 o
   0  15  13        2.43        1.70     11.62 o
   1  15  13        8.40        1.04     11.28 o
   2  15  13        1.55        6.10     11.66 o
   3  15  13        7.39        3.61     11.70 o
   4  15  13        0.04        2.29     12.08 o
  -7  16  13       18.31       29.11     17.38 o
  -6  16  13       51.10       48.41     16.75 o
  -5  16  13      172.82      210.71     26.18 o
  -4  16  13       93.74       83.52     18.56 o
  -3  16  13      192.15      167.25     23.44 o
  -2  16  13       26.43       17.73     13.26 o
  -1  16  13        6.42       18.42     12.62 o
   0  16  13        9.58        0.42     12.97 o
   1  16  13       36.04       13.98     13.66 o
   2  16  13       95.09      117.54     19.65 o
   3  16  13       32.73       37.55     20.09 o
  -5  17  13       51.58       64.64     19.96 o
  -4  17  13       83.23       70.53     18.26 o
  -3  17  13       82.40       71.30     18.61 o
  -2  17  13       14.08       13.63     14.23 o
  -1  17  13        1.47       -3.91     13.60 o
   0  17  13        4.95       -4.21     12.89 o
   1  17  13       17.90       32.51     20.87 o
 -12   0  14       12.77       21.18     17.79 o
 -11   0  14       68.99       66.55     21.49 o
 -10   0  14       53.83       70.21     17.74 o
  -9   0  14        7.50        6.85     11.58 o
  -8   0  14       58.62       64.32     15.49 o
  -7   0  14        5.38        3.69      9.40 o
  -6   0  14        8.53       14.55     10.08 o
  -5   0  14        1.81        7.21      9.37 o
  -4   0  14      358.35      367.11     26.77 o
  -3   0  14      101.82      109.00     14.61 o
  -2   0  14       16.56       15.33      8.51 o
  -1   0  14      249.62      257.68     23.44 o
   0   0  14        1.10        1.33      8.22 o
   1   0  14      941.53      967.87     45.66 o
   2   0  14     2336.49     2241.98     69.91 o
   3   0  14      154.12      209.41     23.22 o
   4   0  14       24.52       22.57     13.43 o
   5   0  14        2.94        1.33     13.19 o
   6   0  14       41.98       78.17     18.17 o
   7   0  14       56.60       62.49     18.71 o
   8   0  14       83.06       82.97     21.49 o
 -12   1  14        0.02       -5.61     10.28 o
 -11   1  14        1.34        7.29     10.14 o
 -10   1  14        5.48        3.57      8.86 o
  -9   1  14        0.12        0.51      7.28 o
  -8   1  14       59.39       60.68     11.03 o
  -7   1  14      184.81      175.87     15.41 o
  -6   1  14        0.23        2.44      6.40 o
  -5   1  14       16.36       17.79      7.20 o
  -4   1  14      211.86      210.99     14.56 o
  -3   1  14        0.35       -1.89      4.85 o
  -2   1  14        7.38        0.48      5.22 o
  -1   1  14      128.23      145.99     12.16 o
   0   1  14       19.43       22.80      7.26 o
   1   1  14      301.35      303.10     19.95 o
   2   1  14       17.93       12.48      8.49 o
   3   1  14       17.97       20.96      9.28 o
   4   1  14        8.69        8.08      7.98 o
   5   1  14       43.98       47.92     12.27 o
   6   1  14       38.64       42.80     11.10 o
   7   1  14        0.06       -0.20      8.94 o
   8   1  14        1.55       11.38     10.56 o
 -12   2  14       16.30        5.85     12.01 o
 -11   2  14       50.14       52.23     13.40 o
 -10   2  14        0.97       -3.31      8.22 o
  -9   2  14       76.72       76.71     12.18 o
  -8   2  14       88.88       78.65     11.88 o
  -7   2  14        0.11       -0.86      6.73 o
  -6   2  14       77.75       91.80     11.55 o
  -5   2  14        0.86       -1.40      5.86 o
  -4   2  14      144.53      153.19     12.69 o
  -3   2  14       13.43        9.42      6.06 o
  -2   2  14      436.29      490.76     18.42 o
  -1   2  14      172.76      195.16     13.94 o
   0   2  14      444.86      413.95     21.28 o
   1   2  14      505.49      519.66     22.18 o
   2   2  14      127.44      121.70     15.22 o
   3   2  14      101.81      113.31     15.13 o
   4   2  14       14.58       18.34      9.51 o
   5   2  14       22.13       15.95      8.46 o
   6   2  14       29.06       37.75     10.25 o
   7   2  14        8.50       -4.41      8.77 o
   8   2  14        6.82        1.14      9.59 o
 -12   3  14        2.09        2.21     11.21 o
 -11   3  14        0.09        6.24      9.83 o
 -10   3  14       11.92        9.31      9.60 o
  -9   3  14        4.75       -2.06      7.82 o
  -8   3  14       32.22       25.05      8.81 o
  -7   3  14      101.89      100.02     12.34 o
  -6   3  14       36.81       29.88      8.37 o
  -5   3  14        4.51       -1.55      6.00 o
  -4   3  14       25.64       29.94      7.34 o
  -3   3  14        4.36        2.80      5.77 o
  -2   3  14      114.91       84.70      9.80 o
  -1   3  14      333.24      386.30     17.83 o
   0   3  14      542.11      525.35     20.22 o
   1   3  14       17.42       22.49      8.11 o
   2   3  14        5.59        6.49      7.08 o
   3   3  14       23.08       20.96      9.35 o
   4   3  14       20.40       15.68      9.50 o
   5   3  14        0.76        4.91      8.17 o
   6   3  14       13.91        4.37      8.81 o
   7   3  14        4.11       -1.82      8.61 o
   8   3  14        0.72       -7.82      8.65 o
 -12   4  14       10.90       21.02     13.99 o
 -11   4  14        5.37        7.07     10.14 o
 -10   4  14       90.36      102.58     15.49 o
  -9   4  14        5.37       -2.64      8.15 o
  -8   4  14        0.29        1.49      7.30 o
  -7   4  14       18.24       16.04      7.92 o
  -6   4  14       72.75       80.76     11.10 o
  -5   4  14      151.93      159.76     13.14 o
  -4   4  14        7.18        9.45      6.47 o
  -3   4  14       48.30       54.17      9.06 o
  -2   4  14        1.10       -2.16      5.56 o
  -1   4  14      120.89       88.46     11.03 o
   0   4  14        2.71        1.66      5.49 o
   1   4  14       23.07       20.05      7.32 o
   2   4  14       35.58       26.10      8.62 o
   3   4  14       34.52       38.67     10.87 o
   4   4  14      124.05      111.30     14.61 o
   5   4  14        3.00       11.97      9.18 o
   6   4  14       48.33       33.76     11.15 o
   7   4  14       18.68       26.59     10.51 o
   8   4  14        3.01       -3.59     11.42 o
 -12   5  14        6.65        7.82     12.75 o
 -11   5  14        4.63        1.07     10.72 o
 -10   5  14       11.10        6.66     10.63 o
  -9   5  14       21.27       20.30     11.44 o
  -8   5  14      168.34      201.97     18.50 o
  -7   5  14      108.00      101.49     12.76 o
  -6   5  14       30.10       29.43      8.38 o
  -5   5  14        0.05        1.84      5.51 o
  -4   5  14        0.11        3.51      5.85 o
  -3   5  14        0.11       -3.59      5.15 o
  -2   5  14       11.00       14.13      6.11 o
  -1   5  14       56.11       74.96      9.76 o
   0   5  14       56.76       62.30     10.09 o
   1   5  14       73.33       55.64      9.66 o
   2   5  14       40.24       40.39      9.89 o
   3   5  14       30.92       19.96      8.75 o
   4   5  14        5.62        7.59      8.32 o
   5   5  14       17.61       13.76      8.83 o
   6   5  14       22.13       14.25     10.06 o
   7   5  14       11.12       13.17     10.01 o
 -12   6  14        5.70       11.57     27.71 o
 -11   6  14       17.46       18.81     12.27 o
 -10   6  14       44.12       61.95     15.21 o
  -9   6  14       58.42       59.47     14.27 o
  -8   6  14      263.10      281.53     23.80 o
  -7   6  14      175.33      154.18     17.82 o
  -6   6  14       28.60       23.88      8.96 o
  -5   6  14       44.89       42.66      9.75 o
  -4   6  14        5.06       -0.66      6.49 o
  -3   6  14       94.56      114.33     12.09 o
  -2   6  14      328.17      319.63     18.20 o
  -1   6  14      225.82      227.98     16.15 o
   0   6  14      153.33      150.43     13.69 o
   1   6  14       29.11       26.19      7.81 o
   2   6  14      231.06      206.06     16.47 o
   3   6  14       36.87       51.59     10.99 o
   4   6  14       65.53       52.95     11.43 o
   5   6  14      137.41      163.69     17.68 o
   6   6  14       90.33       78.79     14.21 o
   7   6  14       86.62      108.15     18.16 o
 -11   7  14        1.08       -0.72     11.04 o
 -10   7  14        4.09        8.93     11.10 o
  -9   7  14        1.08       -1.47      9.83 o
  -8   7  14        7.46       14.10     10.31 o
  -7   7  14       45.77       28.44     10.94 o
  -6   7  14      322.23      318.79     26.42 o
  -5   7  14        0.27        4.06      7.21 o
  -4   7  14        3.85        5.29      7.28 o
  -3   7  14        0.78        1.35      6.58 o
  -2   7  14       11.90        9.19      7.31 o
  -1   7  14       11.76       10.39      7.71 o
   0   7  14       32.65       17.05      9.20 o
   1   7  14      104.50       94.86     13.07 o
   2   7  14        0.12       -0.01      7.23 o
   3   7  14        7.88        2.45      7.74 o
   4   7  14        0.12        2.25      9.09 o
   5   7  14        0.01       -4.64      9.54 o
   6   7  14        0.84       -4.38     13.22 o
   7   7  14        0.55        6.48     13.96 o
 -11   8  14        3.00        7.89     11.79 o
 -10   8  14       18.83       28.15     12.52 o
  -9   8  14        3.45       -4.96      9.72 o
  -8   8  14       32.53       41.57     12.64 o
  -7   8  14        2.44        8.80     10.43 o
  -6   8  14        1.76        4.97      9.45 o
  -5   8  14       72.75       93.83     13.17 o
  -4   8  14        1.13        2.42      7.13 o
  -3   8  14       40.64       39.47      9.16 o
  -2   8  14        4.58        9.79      7.79 o
  -1   8  14      126.49      132.44     15.83 o
   0   8  14      186.65      150.70     16.85 o
   1   8  14       18.25       11.22      8.93 o
   2   8  14        4.57       -0.65      7.55 o
   3   8  14       29.15       15.92      9.03 o
   4   8  14       18.40       16.25     10.03 o
   5   8  14       20.71       11.70     11.74 o
   6   8  14       10.36       13.33     16.15 o
   7   8  14       98.86      122.47     28.83 o
 -11   9  14        6.62       -3.34     13.44 o
 -10   9  14        1.35       -2.67     10.80 o
  -9   9  14        7.37        2.24     10.37 o
  -8   9  14        0.49       -0.49     10.74 o
  -7   9  14       13.51       21.90     12.06 o
  -6   9  14       24.02       16.60     11.42 o
  -5   9  14        3.51       13.11     10.29 o
  -4   9  14        4.58        4.00      7.61 o
  -3   9  14        0.53        5.53      7.44 o
  -2   9  14        0.27        5.48      7.39 o
  -1   9  14       18.45       20.54      9.60 o
   0   9  14       10.02       17.88      9.48 o
   1   9  14       10.47        2.57      8.59 o
   2   9  14        0.14       -0.93      8.59 o
   3   9  14        4.38        3.67      8.04 o
   4   9  14        6.48        8.74      8.84 o
   5   9  14        5.46        9.12     15.20 o
   6   9  14       15.37       27.33     20.40 o
 -10  10  14        2.18        1.77     11.00 o
  -9  10  14       36.20       32.25     13.89 o
  -8  10  14       19.21       13.27     12.24 o
  -7  10  14        0.77        7.49     11.10 o
  -6  10  14        5.30        4.88     10.25 o
  -5  10  14       37.99       25.48     11.81 o
  -4  10  14       17.49       12.75     10.94 o
  -3  10  14        1.74       -3.37      7.12 o
  -2  10  14       48.21       51.09     10.90 o
  -1  10  14        7.94        3.72      8.43 o
   0  10  14        7.44        6.95      9.11 o
   1  10  14        9.43       10.06      9.86 o
   2  10  14        0.01        4.03      9.00 o
   3  10  14        1.08       -4.39      8.60 o
   4  10  14       37.61       43.01     13.38 o
   5  10  14       12.41        9.30     13.17 o
   6  10  14        8.42        3.39     19.67 o
 -10  11  14        3.20        2.45     14.26 o
  -9  11  14       13.79        1.60     12.23 o
  -8  11  14        3.90        5.41     11.73 o
  -7  11  14      112.35      117.29     19.35 o
  -6  11  14        0.06       -0.86      9.96 o
  -5  11  14       11.20        7.73     10.98 o
  -4  11  14       13.99        5.59      9.97 o
  -3  11  14        0.20       -3.41      8.95 o
  -2  11  14        0.04       -2.19      7.66 o
  -1  11  14       26.63       26.94     10.96 o
   0  11  14       46.63       55.57     12.93 o
   1  11  14        3.78       -3.23      8.75 o
   2  11  14      157.42      143.27     18.73 o
   3  11  14       50.31       43.93     12.02 o
   4  11  14        9.08       22.26     12.23 o
   5  11  14       19.82       31.19     12.43 o
  -9  12  14        9.65       -1.61     14.38 o
  -8  12  14        5.96        8.61     12.25 o
  -7  12  14       25.41       25.48     13.75 o
  -6  12  14        0.10       -3.96     10.77 o
  -5  12  14        8.89        5.25     11.07 o
  -4  12  14       50.42       36.25     12.70 o
  -3  12  14        7.69       13.09     11.45 o
  -2  12  14       63.52       67.04     13.70 o
  -1  12  14      204.18      201.52     20.34 o
   0  12  14       45.79       48.65     13.56 o
   1  12  14        5.80       10.52     10.36 o
   2  12  14        0.83        0.52      9.93 o
   3  12  14       23.15       34.23     12.68 o
   4  12  14       13.77        3.44     11.44 o
   5  12  14        1.49        0.73     11.70 o
  -8  13  14        0.04        8.08     13.48 o
  -7  13  14        0.14       -0.03     12.13 o
  -6  13  14        0.21        1.72     11.35 o
  -5  13  14        9.37        6.55     11.97 o
  -4  13  14        6.09        6.34     11.38 o
  -3  13  14        5.93       12.66     11.62 o
  -2  13  14       16.23       23.59     12.12 o
  -1  13  14        7.87       11.40     10.28 o
   0  13  14        0.06        8.82     10.27 o
   1  13  14        2.11        7.24     10.73 o
   2  13  14        2.00       -2.17     10.93 o
   3  13  14        0.71        6.47     11.73 o
   4  13  14       40.65       29.27     14.10 o
  -8  14  14       22.43       33.79     21.17 o
  -7  14  14       18.82       18.46     13.88 o
  -6  14  14       35.31       29.05     14.55 o
  -5  14  14       60.89       82.16     18.25 o
  -4  14  14       14.08       12.32     12.01 o
  -3  14  14       20.37       18.80     12.57 o
  -2  14  14       11.58       20.03     12.16 o
  -1  14  14       19.73       23.11     12.77 o
   0  14  14       77.48       82.62     16.17 o
   1  14  14       30.63       29.15     13.85 o
   2  14  14       30.38       23.76     13.28 o
   3  14  14       15.43       17.68     12.53 o
  -7  15  14       14.54       20.76     21.69 o
  -6  15  14        6.36        6.65     13.37 o
  -5  15  14        0.45       -1.05     12.54 o
  -4  15  14        2.03       -2.30     11.73 o
  -3  15  14       27.92       24.63     14.32 o
  -2  15  14        0.95        4.16     12.14 o
  -1  15  14       11.24        2.97     11.68 o
   0  15  14       28.40       42.78     15.94 o
   1  15  14       25.25       14.52     13.86 o
   2  15  14        3.82        2.29     11.92 o
  -5  16  14        1.56       11.35     15.56 o
  -4  16  14        0.66        7.82     13.72 o
  -3  16  14        3.02        4.43     12.81 o
  -2  16  14        3.87       -7.87     11.58 o
  -1  16  14        1.29        4.81     12.57 o
   0  16  14        9.65        6.04     14.02 o
   1  16  14        8.24        7.40     18.53 o
  -2  17  14        2.87       -3.70     15.08 o
 -12   1  15        0.00        1.10     12.81 o
 -11   1  15        0.13       -8.98      8.98 o
 -10   1  15        1.38       -3.19      8.91 o
  -9   1  15       32.11       30.97     10.06 o
  -8   1  15       34.53       26.28      9.14 o
  -7   1  15        5.35        5.42      7.08 o
  -6   1  15       10.12        1.97      6.77 o
  -5   1  15        1.05       -0.71      6.18 o
  -4   1  15       12.80       13.11      6.41 o
  -3   1  15       13.89       16.14      6.70 o
  -2   1  15        0.58       -3.81      5.73 o
  -1   1  15      240.72      259.00     17.56 o
   0   1  15       89.62       94.13     12.67 o
   1   1  15       54.60       48.27     11.37 o
   2   1  15       19.02       17.05      9.16 o
   3   1  15      292.36      279.44     22.83 o
   4   1  15       46.08       27.10     11.83 o
   5   1  15       40.22       40.33     11.65 o
   6   1  15        1.98        5.22      8.96 o
   7   1  15        6.84       -1.20      9.90 o
 -12   2  15        0.01       -5.35     12.77 o
 -11   2  15        1.11       -0.49      9.61 o
 -10   2  15        3.10        5.67      9.61 o
  -9   2  15        3.90        1.41      7.93 o
  -8   2  15       22.19       20.86      8.77 o
  -7   2  15      205.11      201.08     16.88 o
  -6   2  15      385.58      417.78     22.73 o
  -5   2  15      126.19      134.41     13.28 o
  -4   2  15       33.70       33.32      8.42 o
  -3   2  15        0.58        2.82      6.05 o
  -2   2  15      102.78      152.33     13.12 o
  -1   2  15      203.18      206.03     15.83 o
   0   2  15      195.86      207.49     17.31 o
   1   2  15      244.34      242.46     18.84 o
   2   2  15      336.92      293.33     23.17 o
   3   2  15      207.35      184.84     20.98 o
   4   2  15       30.89       27.01     11.14 o
   5   2  15        0.81        1.05      8.85 o
   6   2  15       18.67        6.84      9.00 o
   7   2  15        8.77        4.56      9.65 o
 -12   3  15        0.03        2.79     19.92 o
 -11   3  15        0.32        0.05     10.07 o
 -10   3  15        0.22       -8.22      8.22 o
  -9   3  15       20.36       16.02      9.93 o
  -8   3  15        0.27       -0.12      7.38 o
  -7   3  15        1.86       -0.71      6.94 o
  -6   3  15       96.69      112.72     13.09 o
  -5   3  15       16.66        6.14      6.84 o
  -4   3  15       62.50       64.21     10.31 o
  -3   3  15       60.41       68.13     10.34 o
  -2   3  15       43.60       54.90      9.11 o
  -1   3  15       19.03       24.95      7.78 o
   0   3  15        2.87        0.57      6.88 o
   1   3  15       12.10        1.71      7.22 o
   2   3  15       37.66       45.93     12.63 o
   3   3  15       46.15       37.49     11.32 o
   4   3  15       36.60       36.49     11.69 o
   5   3  15        4.41        4.73      9.18 o
   6   3  15        1.71        4.81      9.81 o
   7   3  15       34.95       21.83     11.16 o
 -11   4  15       15.03       25.71     12.68 o
 -10   4  15       56.72       69.67     15.53 o
  -9   4  15       74.53       65.22     13.37 o
  -8   4  15       61.89       56.61     12.25 o
  -7   4  15      105.38      118.79     14.11 o
  -6   4  15       25.72       25.27      8.61 o
  -5   4  15       81.30       88.84     11.73 o
  -4   4  15        0.11       -2.23      5.97 o
  -3   4  15      182.07      184.11     15.23 o
  -2   4  15       96.10      110.37     12.38 o
  -1   4  15        2.06       -3.62      6.19 o
   0   4  15       21.80       28.16      9.14 o
   1   4  15        8.60       14.86      7.96 o
   2   4  15       99.70      106.87     14.99 o
   3   4  15       86.34       93.34     14.99 o
   4   4  15       97.34      102.08     14.83 o
   5   4  15        2.49       -7.40      8.55 o
   6   4  15        2.17       -4.43      9.18 o
   7   4  15       12.75        7.30     10.89 o
 -11   5  15        1.14        8.93     11.47 o
 -10   5  15        0.58       -7.26     10.14 o
  -9   5  15       32.08       28.94     12.09 o
  -8   5  15       17.22       15.46     10.26 o
  -7   5  15       40.39       48.48     11.33 o
  -6   5  15       29.75       26.56      9.50 o
  -5   5  15        2.20        4.24      6.35 o
  -4   5  15        2.19       -2.09      5.76 o
  -3   5  15       62.02       39.34      8.42 o
  -2   5  15        2.21        2.08      6.69 o
  -1   5  15       40.56       40.98      9.14 o
   0   5  15        8.13        6.08      6.83 o
   1   5  15        0.31       -2.97      7.57 o
   2   5  15       82.23      102.33     13.72 o
   3   5  15       18.39       13.92      9.84 o
   4   5  15        1.96       -2.49      8.35 o
   5   5  15       12.97       13.04      9.93 o
   6   5  15        1.89       11.22     10.40 o
   7   5  15       17.99       10.12     12.11 o
 -11   6  15        1.69       -3.61     10.86 o
 -10   6  15       35.83       34.24     13.59 o
  -9   6  15       83.41       68.32     14.79 o
  -8   6  15      128.54      136.67     18.50 o
  -7   6  15        0.16       -8.34      9.31 o
  -6   6  15       21.03       25.70     10.76 o
  -5   6  15        1.03       -1.44      7.37 o
  -4   6  15       19.31       21.82      8.86 o
  -3   6  15        6.02       -1.44      7.15 o
  -2   6  15       20.50       23.94      9.66 o
  -1   6  15        1.53        1.22      7.51 o
   0   6  15        0.00       -1.23      5.89 o
   1   6  15        1.17        2.45      6.92 o
   2   6  15        1.09        4.96      7.83 o
   3   6  15       50.91       43.09     12.16 o
   4   6  15       61.45       62.66     12.90 o
   5   6  15       65.12       93.96     14.99 o
   6   6  15       17.51       12.08     10.95 o
 -11   7  15        3.93        3.22     13.49 o
 -10   7  15       12.91        4.59     11.48 o
  -9   7  15       43.35       43.61     13.73 o
  -8   7  15       49.65       56.02     13.76 o
  -7   7  15       90.90      106.15     17.86 o
  -6   7  15        0.78       10.92     10.43 o
  -5   7  15        7.13        5.05      7.57 o
  -4   7  15       24.42       17.25      8.52 o
  -3   7  15       31.37       24.02      9.98 o
  -2   7  15       15.16        5.91      8.17 o
  -1   7  15       31.00       23.00     10.06 o
   0   7  15       22.35       31.44     10.52 o
   1   7  15      139.10      121.61     14.83 o
   2   7  15       40.09       25.15     10.66 o
   3   7  15        8.23        7.93      9.57 o
   4   7  15        1.72       12.01     11.25 o
   5   7  15        4.20        4.39     11.38 o
   6   7  15        1.99       -7.23     14.14 o
 -10   8  15       24.84       16.36     12.43 o
  -9   8  15       20.47       12.31     11.75 o
  -8   8  15       14.63        6.42     11.61 o
  -7   8  15        0.03        9.55     11.15 o
  -6   8  15       58.21       35.01     12.43 o
  -5   8  15      114.07      112.79     16.06 o
  -4   8  15       38.97       34.07     10.05 o
  -3   8  15        0.21        2.21      7.92 o
  -2   8  15        1.08        9.72      8.72 o
  -1   8  15       46.54       47.61     12.01 o
   0   8  15        2.56        9.33      9.07 o
   1   8  15      177.39      221.90     21.15 o
   2   8  15       11.18       10.85      8.88 o
   3   8  15       18.04       22.12     10.75 o
   4   8  15       30.47       48.82     14.87 o
   5   8  15        5.21        0.98     12.21 o
   6   8  15       46.58       59.66     27.42 o
 -10   9  15        3.85       10.30     12.04 o
  -9   9  15        1.54       -0.56     12.25 o
  -8   9  15        0.21        4.07     11.41 o
  -7   9  15       10.95       -2.58     10.02 o
  -6   9  15       26.86       18.34     11.57 o
  -5   9  15       18.56       14.46     10.73 o
  -4   9  15        2.28        0.60      8.22 o
  -3   9  15       51.77       37.35     11.20 o
  -2   9  15        5.69        7.84      8.68 o
  -1   9  15        8.44        4.18      8.24 o
   0   9  15       10.97        8.59      9.67 o
   1   9  15        0.97        8.89      9.78 o
   2   9  15       10.25       12.16     10.64 o
   3   9  15        0.87        2.82      9.14 o
   4   9  15        4.25       -2.58      9.96 o
   5   9  15        4.41       12.25     15.37 o
 -10  10  15        7.54      -12.24     17.24 o
  -9  10  15       63.69       62.73     17.60 o
  -8  10  15       70.28       79.52     17.85 o
  -7  10  15       56.38       58.19     15.94 o
  -6  10  15       15.44        2.80     10.89 o
  -5  10  15        1.49       -3.35      9.64 o
  -4  10  15      135.73      149.21     23.16 o
  -3  10  15       67.95       52.74     12.70 o
  -2  10  15      185.84      208.88     19.08 o
  -1  10  15       70.39       76.70     14.44 o
   0  10  15       78.27       83.58     14.96 o
   1  10  15      172.18      189.47     20.65 o
   2  10  15       16.07       10.23     10.20 o
   3  10  15       80.62       75.63     14.63 o
   4  10  15       10.30       18.95     13.67 o
   5  10  15       47.84       49.33     27.70 o
  -9  11  15        4.09       -5.79     14.27 o
  -8  11  15        1.83        1.09     12.08 o
  -7  11  15        3.88       -5.70     11.50 o
  -6  11  15       34.73       37.41     13.83 o
  -5  11  15       74.80       82.59     19.57 o
  -4  11  15       25.55       26.82     14.21 o
  -3  11  15        3.55       -1.14     10.77 o
  -2  11  15        7.85        9.24      8.94 o
  -1  11  15       26.78       27.04     11.58 o
   0  11  15      118.72      125.89     18.22 o
   1  11  15       14.25        8.84     10.13 o
   2  11  15       11.15        1.83     10.33 o
   3  11  15        0.50       -0.50      9.89 o
   4  11  15       11.07       18.00     13.93 o
  -8  12  15        0.33       -5.65     12.23 o
  -7  12  15        1.46        0.77     12.04 o
  -6  12  15        1.02        2.90     12.81 o
  -5  12  15        1.05        6.64     12.99 o
  -4  12  15       14.21       18.60     13.83 o
  -3  12  15       13.73       17.37     12.39 o
  -2  12  15        0.09       -0.45      9.01 o
  -1  12  15       24.71       16.86     11.51 o
   0  12  15       73.50       79.57     15.50 o
   1  12  15       49.99       68.75     15.48 o
   2  12  15        0.19       -2.68     10.31 o
   3  12  15        1.38        8.74     12.31 o
   4  12  15       11.54       26.26     15.22 o
  -8  13  15        4.36        2.45     16.77 o
  -7  13  15        3.33       -0.23     12.36 o
  -6  13  15        4.34        6.73     14.16 o
  -5  13  15        0.00       -4.78     12.07 o
  -4  13  15        4.43        3.47     11.69 o
  -3  13  15        0.32       -0.43     11.21 o
  -2  13  15        2.43       -5.39     11.06 o
  -1  13  15        0.07        1.98     10.39 o
   0  13  15       16.57       28.84     12.61 o
   1  13  15        7.85        9.91     11.48 o
   2  13  15        1.34       -4.84     10.87 o
   3  13  15       29.77       21.55     13.51 o
  -7  14  15       55.71       34.08     24.56 o
  -6  14  15        4.19       13.47     15.56 o
  -5  14  15       12.99       33.67     16.47 o
  -4  14  15        7.51        6.07     12.33 o
  -3  14  15        1.10       -3.79     11.67 o
  -2  14  15        4.18       -2.31     11.62 o
  -1  14  15       25.01       36.46     14.46 o
   0  14  15       91.02      117.88     18.92 o
   1  14  15       17.00       10.30     13.37 o
   2  14  15       13.04        9.09     12.85 o
  -5  15  15        2.36       -2.89     16.19 o
  -4  15  15        4.70        6.95     14.45 o
  -3  15  15        0.33       -3.20     12.33 o
  -2  15  15        0.00       -4.54     12.12 o
  -1  15  15        0.13       -2.82     12.45 o
   0  15  15        5.91       13.83     15.76 o
   1  15  15        6.96       19.86     16.74 o
 -11   0  16        8.21       -3.92     14.93 o
 -10   0  16        0.54        2.97     12.83 o
  -9   0  16       20.67       20.14     13.87 o
  -8   0  16        3.10       -0.20     11.02 o
  -7   0  16       61.96       46.72     14.69 o
  -6   0  16      144.39      186.50     23.15 o
  -5   0  16       54.21       45.30     13.58 o
  -4   0  16      146.79      150.83     23.64 o
  -3   0  16       16.08       12.35     10.52 o
  -2   0  16        0.07       -1.16      9.10 o
  -1   0  16        1.07        1.15      8.75 o
   0   0  16        6.82       -3.01      9.59 o
   1   0  16      224.63      238.70     30.42 o
   2   0  16      237.45      185.07     27.55 o
   3   0  16      258.02      297.68     35.40 o
   4   0  16        1.53        5.68     13.13 o
   5   0  16       43.98       50.38     19.56 o
   6   0  16       75.60       97.64     22.13 o
 -11   1  16        1.28        4.75     11.84 o
 -10   1  16        3.31        7.57     10.43 o
  -9   1  16       10.13        9.20      8.94 o
  -8   1  16       38.15       32.42     10.39 o
  -7   1  16        6.75        5.77      7.76 o
  -6   1  16        0.06        0.96      7.16 o
  -5   1  16        0.56       -1.96      6.63 o
  -4   1  16        9.44        4.54      6.55 o
  -3   1  16        2.34       -2.81      6.26 o
  -2   1  16       56.84       59.78     10.36 o
  -1   1  16       42.08       40.69      9.83 o
   0   1  16        1.44        3.81      8.08 o
   1   1  16       28.54       26.41     10.21 o
   2   1  16        0.18       -5.01      7.94 o
   3   1  16       18.36        4.67      9.56 o
   4   1  16       34.82       39.02     12.64 o
   5   1  16        4.75        0.67     10.52 o
   6   1  16       17.03       17.60     11.16 o
 -11   2  16        3.41        1.79     10.73 o
 -10   2  16        2.53       -1.60      9.38 o
  -9   2  16        0.10       -7.42      8.08 o
  -8   2  16        2.26       -2.23      7.87 o
  -7   2  16        2.35       -0.14      7.61 o
  -6   2  16       26.61       21.34      8.58 o
  -5   2  16       28.78       26.81      9.54 o
  -4   2  16       11.06        6.83      7.16 o
  -3   2  16       21.89       18.43      7.86 o
  -2   2  16       17.81       18.79      7.64 o
  -1   2  16       19.38       13.62      8.07 o
   0   2  16      120.85      104.29     13.77 o
   1   2  16       66.70       71.10     13.24 o
   2   2  16        4.80        1.74      8.44 o
   3   2  16       24.77       20.57     10.36 o
   4   2  16       13.37       12.82     11.30 o
   5   2  16       41.90       35.24     13.15 o
   6   2  16       48.45       61.89     14.37 o
 -11   3  16        4.39        2.02     12.35 o
 -10   3  16        0.01       -3.36      9.38 o
  -9   3  16        0.00        1.71      9.47 o
  -8   3  16        5.03        1.58      8.13 o
  -7   3  16       65.58       74.09     12.26 o
  -6   3  16        0.12        3.83      8.10 o
  -5   3  16        0.82       -5.85      6.92 o
  -4   3  16        0.07        4.19      6.89 o
  -3   3  16       20.61        5.89      7.31 o
  -2   3  16        3.77        5.27      7.09 o
  -1   3  16      136.24      124.75     14.85 o
   0   3  16       55.85       54.72     11.27 o
   1   3  16        0.79        1.39      8.16 o
   2   3  16        0.62        1.55      8.57 o
   3   3  16        5.21       10.50     10.52 o
   4   3  16      141.02      154.34     21.39 o
   5   3  16       87.30       96.15     17.01 o
   6   3  16       26.90       36.52     12.40 o
 -11   4  16        2.18        8.70     14.22 o
 -10   4  16       18.64       12.69     11.68 o
  -9   4  16       20.20       20.66     11.69 o
  -8   4  16        2.62       -2.43      8.67 o
  -7   4  16        4.62        1.65      8.54 o
  -6   4  16       35.03       17.80      9.22 o
  -5   4  16       74.17       89.08     12.49 o
  -4   4  16        7.60        2.43      6.80 o
  -3   4  16       28.04       28.16      8.70 o
  -2   4  16       34.46       40.97     10.17 o
  -1   4  16       59.73       39.82     10.22 o
   0   4  16       11.10       10.00      7.98 o
   1   4  16        2.58        2.27      7.90 o
   2   4  16       67.29       89.85     16.46 o
   3   4  16        7.00        9.98     10.67 o
   4   4  16       10.23       13.34     10.78 o
   5   4  16       25.31       39.72     13.60 o
   6   4  16       10.64       -3.89     11.61 o
 -11   5  16        6.97       -2.34     13.49 o
 -10   5  16       17.10       10.60     11.80 o
  -9   5  16        9.08        5.84     10.62 o
  -8   5  16       37.83       31.17     12.21 o
  -7   5  16       25.59       17.26     10.76 o
  -6   5  16        0.07       -7.22      8.01 o
  -5   5  16       40.31       47.99     10.94 o
  -4   5  16       29.16       34.03      9.85 o
  -3   5  16      109.48      144.24     15.43 o
  -2   5  16      275.46      264.06     20.06 o
  -1   5  16      123.44      114.03     13.70 o
   0   5  16       25.74       26.75      9.79 o
   1   5  16       14.36       19.04      9.11 o
   2   5  16       23.16       13.20     10.45 o
   3   5  16       10.99        4.57     10.50 o
   4   5  16        0.29       -3.17      9.71 o
   5   5  16       25.31       29.33     12.13 o
   6   5  16        8.90        4.08     11.68 o
 -10   6  16        3.96        4.48     11.30 o
  -9   6  16        0.77        1.00     10.54 o
  -8   6  16       67.89       98.33     18.61 o
  -7   6  16      118.41      126.59     19.61 o
  -6   6  16       43.97       32.56     11.61 o
  -5   6  16      102.05      124.92     15.58 o
  -4   6  16       15.47       16.80      9.18 o
  -3   6  16       84.56       97.21     14.59 o
  -2   6  16      125.65      105.49     15.34 o
  -1   6  16      184.51      220.65     20.64 o
   0   6  16       41.37       40.75     11.93 o
   1   6  16       17.72        6.30     10.52 o
   2   6  16      113.60      120.88     18.82 o
   3   6  16       80.59       77.15     18.61 o
   4   6  16       58.88       57.81     15.94 o
   5   6  16       66.02       77.70     17.97 o
 -10   7  16        0.27       -0.03     11.60 o
  -9   7  16        1.86       -2.75     11.84 o
  -8   7  16        2.07        5.91     11.24 o
  -7   7  16        1.00        1.76     10.33 o
  -6   7  16       34.62       39.42     13.56 o
  -5   7  16        1.07       -3.03      8.05 o
  -4   7  16        0.13       -2.26      7.96 o
  -3   7  16       55.31       50.66     12.28 o
  -2   7  16       11.76        4.00      8.60 o
  -1   7  16       38.97       41.62     11.70 o
   0   7  16        8.78        8.51     10.01 o
   1   7  16        0.03       -8.85      8.89 o
   2   7  16       34.90       30.59     13.08 o
   3   7  16       63.20       63.52     16.21 o
   4   7  16       12.31       11.35     12.48 o
   5   7  16       16.85       26.69     14.65 o
 -10   8  16        5.09       -5.42     19.40 o
  -9   8  16       15.94        9.10     12.44 o
  -8   8  16        2.72       13.72     12.27 o
  -7   8  16        0.33        2.47     10.41 o
  -6   8  16       20.58       26.45     12.14 o
  -5   8  16       69.21       58.73     15.17 o
  -4   8  16       34.49       31.49     11.23 o
  -3   8  16       57.94       49.12     12.50 o
  -2   8  16        4.91        6.25      9.15 o
  -1   8  16       16.58       13.60      9.58 o
   0   8  16       38.04       43.54     13.49 o
   1   8  16       15.45       19.18     11.94 o
   2   8  16        1.10       -1.59     10.00 o
   3   8  16        0.46        1.52     10.75 o
   4   8  16       37.10       19.35     13.71 o
   5   8  16        4.81        5.01     16.53 o
  -9   9  16        3.57        7.12     13.30 o
  -8   9  16       21.32       33.29     14.88 o
  -7   9  16        4.74       12.44     11.98 o
  -6   9  16        1.80        8.90     11.17 o
  -5   9  16       13.82        0.14     11.74 o
  -4   9  16        7.73        2.40      9.22 o
  -3   9  16        4.54        4.78      9.11 o
  -2   9  16        9.15       11.11      9.93 o
  -1   9  16        3.10        4.05      9.90 o
   0   9  16       47.27       52.62     14.51 o
   1   9  16        1.49        0.97     10.30 o
   2   9  16        6.51        4.10     12.00 o
   3   9  16       30.11       35.69     12.31 o
   4   9  16       12.60        8.53     13.13 o
  -9  10  16       22.31       28.45     19.50 o
  -8  10  16        4.25        6.20     12.84 o
  -7  10  16        8.07        3.26     12.23 o
  -6  10  16       26.90       10.78     11.78 o
  -5  10  16        1.82        5.54     12.16 o
  -4  10  16        7.46       10.25     13.02 o
  -3  10  16       40.36       38.88     12.44 o
  -2  10  16       60.35       62.15     13.70 o
  -1  10  16       38.81       20.72     11.22 o
   0  10  16       34.85       47.68     14.58 o
   1  10  16       70.88       95.52     16.60 o
   2  10  16        0.70       -4.56     10.71 o
   3  10  16        0.59        2.59     11.98 o
   4  10  16       27.85       38.82     25.58 o
  -8  11  16        2.69       -0.64     16.52 o
  -7  11  16        1.60       18.99     13.22 o
  -6  11  16        5.78        8.30     12.90 o
  -5  11  16        0.89        1.29     12.50 o
  -4  11  16        0.24       -7.38     12.01 o
  -3  11  16       12.31        2.65     11.87 o
  -2  11  16        3.11       -2.61      9.53 o
  -1  11  16       11.16       23.81     11.85 o
   0  11  16        3.92        1.69     10.27 o
   1  11  16        6.69        3.40     11.13 o
   2  11  16       55.84       57.20     15.55 o
   3  11  16        0.92       -0.43     13.04 o
  -7  12  16       55.21       66.91     28.94 o
  -6  12  16        0.05       -1.98     13.02 o
  -5  12  16       22.62       29.87     15.26 o
  -4  12  16      145.63      129.60     23.58 o
  -3  12  16       92.02       81.28     20.30 o
  -2  12  16       92.98      125.39     23.32 o
  -1  12  16       64.04       91.26     16.71 o
   0  12  16       38.47       28.56     13.33 o
   1  12  16        1.59        5.14     11.39 o
   2  12  16       90.07      101.48     17.32 o
  -6  13  16        3.55       -3.75     18.74 o
  -5  13  16        0.50       -8.52     12.49 o
  -4  13  16        1.90       -0.39     13.26 o
  -3  13  16        1.86        5.23     14.18 o
  -2  13  16       24.38       28.65     16.12 o
  -1  13  16        5.80       14.97     13.24 o
   0  13  16        0.59        1.23     11.78 o
   1  13  16        0.00        3.64     11.62 o
  -5  14  16        4.89        7.09     20.01 o
  -4  14  16        0.09       -2.94     15.99 o
  -3  14  16        5.56        6.80     14.58 o
  -2  14  16        2.23        1.43     13.35 o
  -1  14  16        1.13        4.82     13.19 o
   0  14  16        1.57        9.22     15.25 o
 -10   1  17        9.34       18.33     11.36 o
  -9   1  17        0.57       -4.48      8.60 o
  -8   1  17       19.04       25.57      9.99 o
  -7   1  17        3.87        4.72      8.17 o
  -6   1  17       30.18       33.14     10.56 o
  -5   1  17        0.00       -5.53      7.26 o
  -4   1  17        0.23       -7.18      7.18 o
  -3   1  17        1.92        6.10      7.30 o
  -2   1  17        3.15        4.41      7.36 o
  -1   1  17        8.91        6.04      8.10 o
   0   1  17       23.53       16.70      9.80 o
   1   1  17        7.00        5.41      9.13 o
   2   1  17       23.15       12.84     10.26 o
   3   1  17       47.71       48.83     13.96 o
   4   1  17        0.81       -2.68     10.08 o
   5   1  17        3.36       12.22     10.49 o
 -10   2  17       17.66       19.45     11.60 o
  -9   2  17        9.48       18.59     10.80 o
  -8   2  17        0.73       -0.38      8.70 o
  -7   2  17       63.93       71.39     12.57 o
  -6   2  17      143.00      165.56     17.36 o
  -5   2  17       94.96      109.42     14.77 o
  -4   2  17       33.39       36.73     10.71 o
  -3   2  17      116.17      120.32     15.05 o
  -2   2  17      138.03      139.09     16.09 o
  -1   2  17      202.67      171.60     17.24 o
   0   2  17       86.93       93.17     15.24 o
   1   2  17       16.65       10.17      9.79 o
   2   2  17      105.48       97.74     16.10 o
   3   2  17       76.68       71.80     15.07 o
   4   2  17       89.05      110.38     18.02 o
   5   2  17       18.53       27.32     12.32 o
 -10   3  17       10.41        6.16     11.88 o
  -9   3  17       18.68       16.26     11.07 o
  -8   3  17        2.89        1.30      9.09 o
  -7   3  17       16.16       13.97      9.92 o
  -6   3  17        0.04       -4.13      8.17 o
  -5   3  17        0.18        0.67      8.00 o
  -4   3  17       24.73       22.51      8.91 o
  -3   3  17      143.33      162.60     16.97 o
  -2   3  17       51.18       45.67     11.27 o
  -1   3  17       82.47       86.33     13.53 o
   0   3  17        3.14        9.02      8.68 o
   1   3  17       21.58       15.99     10.30 o
   2   3  17       36.67       38.98     12.57 o
   3   3  17        0.41       -1.90      9.38 o
   4   3  17        8.71       13.91     12.14 o
   5   3  17        1.53        0.06     12.12 o
 -10   4  17       47.10       51.58     17.17 o
  -9   4  17       54.24       42.66     14.09 o
  -8   4  17      106.08       93.08     18.52 o
  -7   4  17       42.68       47.25     13.60 o
  -6   4  17       20.69       15.80     10.97 o
  -5   4  17      117.28      140.41     16.21 o
  -4   4  17      151.97      167.48     16.04 o
  -3   4  17      296.48      275.29     21.15 o
  -2   4  17      379.14      398.83     26.89 o
  -1   4  17       85.80       82.37     13.41 o
   0   4  17       53.04       58.63     12.47 o
   1   4  17       17.07       16.34     10.10 o
   2   4  17      110.52      139.90     18.25 o
   3   4  17       89.48       84.01     17.61 o
   4   4  17       24.79       32.89     13.17 o
   5   4  17       20.17       14.87     13.49 o
 -10   5  17       26.71       24.54     14.55 o
  -9   5  17       26.36       22.41     14.16 o
  -8   5  17        1.22        2.66     11.56 o
  -7   5  17       33.47       43.85     14.39 o
  -6   5  17        5.24       -3.98      8.99 o
  -5   5  17        0.02        2.01      8.63 o
  -4   5  17        1.62       -4.79      7.83 o
  -3   5  17       14.85       22.17     10.46 o
  -2   5  17        0.02       -1.14      9.48 o
  -1   5  17       54.45       46.43     13.76 o
   0   5  17       14.24        9.80      9.92 o
   1   5  17       25.65       25.78     11.98 o
   2   5  17        7.56       14.11     11.78 o
   3   5  17       17.42       30.10     14.64 o
   4   5  17        0.03       -6.45     12.51 o
   5   5  17       12.98        3.66     21.48 o
  -9   6  17       29.96       23.59     14.41 o
  -8   6  17        4.84        2.06     11.21 o
  -7   6  17        2.23       -4.60     10.63 o
  -6   6  17        1.78        3.29      9.82 o
  -5   6  17        1.97       -0.93      8.37 o
  -4   6  17       15.00        9.29      9.62 o
  -3   6  17        7.04       12.63     10.38 o
  -2   6  17        8.34        5.87      9.57 o
  -1   6  17       24.64       23.40     12.37 o
   0   6  17        9.75       11.21      9.90 o
   1   6  17        0.13        3.49      9.86 o
   2   6  17       14.92       10.40     13.13 o
   3   6  17       17.18        5.86     12.94 o
   4   6  17        0.44        2.17     13.43 o
  -9   7  17        2.92       -4.41     14.05 o
  -8   7  17        2.32        3.25     11.80 o
  -7   7  17        7.68        2.44     11.43 o
  -6   7  17       10.21        9.31     11.28 o
  -5   7  17        4.28        5.73      8.93 o
  -4   7  17        0.55       -2.44      9.14 o
  -3   7  17       18.79       12.34     10.17 o
  -2   7  17       39.61       28.26     11.60 o
  -1   7  17        6.27       17.32     10.51 o
   0   7  17       25.41       26.94     12.87 o
   1   7  17       38.07       52.60     13.90 o
   2   7  17        8.72       10.44     13.90 o
   3   7  17        2.35       14.98     14.45 o
   4   7  17        2.46        3.72     15.34 o
  -9   8  17       40.63       26.94     20.12 o
  -8   8  17       14.13       13.05     13.34 o
  -7   8  17       12.95       16.58     13.60 o
  -6   8  17       81.18       94.32     18.25 o
  -5   8  17        8.08        8.72     12.69 o
  -4   8  17       72.17       75.19     14.89 o
  -3   8  17        3.17        3.73      9.67 o
  -2   8  17       63.93       55.09     13.61 o
  -1   8  17       82.46       91.65     16.10 o
   0   8  17       58.59       56.14     15.88 o
   1   8  17      122.48      152.79     24.84 o
   2   8  17       10.52        6.18     11.99 o
   3   8  17       57.93       62.27     19.02 o
  -8   9  17       10.72       12.21     16.54 o
  -7   9  17        2.70        2.07     12.00 o
  -6   9  17        2.13        7.42     13.39 o
  -5   9  17        4.00       -0.67     12.42 o
  -4   9  17        3.76       25.56     13.30 o
  -3   9  17       38.40       30.35     12.41 o
  -2   9  17        4.02        8.48     10.67 o
  -1   9  17       21.85       21.93     11.78 o
   0   9  17        1.95        2.38     10.31 o
   1   9  17        4.35       -6.94     12.62 o
   2   9  17        0.00       -6.71     12.56 o
   3   9  17        1.73       17.43     17.03 o
  -8  10  17       29.42       34.35     19.95 o
  -7  10  17       22.83       15.61     13.91 o
  -6  10  17       15.13        8.11     13.63 o
  -5  10  17       10.05       17.65     14.20 o
  -4  10  17       36.02       26.54     15.65 o
  -3  10  17       29.92       33.10     12.49 o
  -2  10  17       12.36       18.78     11.61 o
  -1  10  17       29.64       35.42     12.86 o
   0  10  17       11.77       15.30     11.86 o
   1  10  17       11.48       16.67     15.84 o
   2  10  17        0.62       -2.87     13.63 o
  -7  11  17       14.59        1.58     21.11 o
  -6  11  17        0.06       -6.88     12.57 o
  -5  11  17       15.93        8.89     13.65 o
  -4  11  17       17.48       18.70     15.16 o
  -3  11  17        3.54        0.05     12.72 o
  -2  11  17        2.17        3.78     10.86 o
  -1  11  17        7.38       10.71     11.59 o
   0  11  17       18.35       23.42     14.05 o
   1  11  17       26.15       32.92     15.46 o
   2  11  17       25.28       12.73     16.10 o
  -6  12  17        5.29        6.58     20.57 o
  -5  12  17        0.72      -13.06     13.06 o
  -4  12  17       15.42       23.32     15.93 o
  -3  12  17        0.32       -3.27     13.29 o
  -2  12  17        8.01       12.66     14.40 o
  -1  12  17        1.23       -2.65     10.94 o
   0  12  17        2.19        2.25     12.79 o
   1  12  17        9.34        0.52     21.53 o
  -4  13  17        0.28       -4.99     18.78 o
  -3  13  17        4.22       -8.26     15.24 o
  -2  13  17       10.49       14.52     18.37 o
  -1  13  17       12.10       28.79     19.33 o
  -9   0  18       37.05       39.46     17.19 o
  -8   0  18       14.00       15.65     14.31 o
  -7   0  18      129.46      169.79     24.73 o
  -6   0  18      171.01      242.59     32.49 o
  -5   0  18       48.91       43.81     17.64 o
  -4   0  18      168.51      158.36     27.16 o
  -3   0  18       10.87        3.40     11.17 o
  -2   0  18       48.14       42.82     17.52 o
  -1   0  18      185.30      163.61     27.25 o
   0   0  18       37.59       24.57     15.75 o
   1   0  18      105.59      101.48     23.98 o
   2   0  18       38.93       19.75     16.89 o
   3   0  18       80.49       78.14     23.70 o
   4   0  18        0.50        7.86     15.77 o
  -9   1  18        2.23        0.10      9.72 o
  -8   1  18        0.01        2.90      9.00 o
  -7   1  18        2.43        7.03      9.87 o
  -6   1  18        0.01        2.43      9.82 o
  -5   1  18        9.55        6.16      9.90 o
  -4   1  18       10.73        8.22      9.61 o
  -3   1  18        0.53       -5.90      7.46 o
  -2   1  18       14.77       12.61      9.15 o
  -1   1  18        3.23        2.88      9.10 o
   0   1  18        4.60        9.55      9.60 o
   1   1  18        0.30       -1.65      9.25 o
   2   1  18       15.51       21.71     11.13 o
   3   1  18      104.01       91.45     17.18 o
   4   1  18       16.91       32.49     16.37 o
  -9   2  18        3.71        2.61     10.52 o
  -8   2  18       16.90       22.89     11.09 o
  -7   2  18        8.17        2.05      9.74 o
  -6   2  18        3.31       -4.58      9.04 o
  -5   2  18        2.99       -2.25      8.70 o
  -4   2  18        2.81        4.16      8.83 o
  -3   2  18        0.56        6.66      9.24 o
  -2   2  18        0.61       -0.05      8.12 o
  -1   2  18       19.68       18.40     10.52 o
   0   2  18       17.55       15.78     10.52 o
   1   2  18       66.32       84.62     16.01 o
   2   2  18        3.00        0.28      9.66 o
   3   2  18       12.05        8.31     10.82 o
   4   2  18        4.56        2.53     13.87 o
  -9   3  18        1.82        6.58     13.17 o
  -8   3  18        0.40       -6.20     10.32 o
  -7   3  18       19.00       24.86     11.30 o
  -6   3  18        5.22        1.66      9.18 o
  -5   3  18        4.37       -0.75      8.91 o
  -4   3  18        0.80        5.04      8.76 o
  -3   3  18        2.31       -4.44      8.28 o
  -2   3  18        0.11       -0.92      8.10 o
  -1   3  18       47.16       47.18     12.34 o
   0   3  18       64.91       62.07     14.13 o
   1   3  18       24.70       24.07     11.28 o
   2   3  18        7.19       13.84     10.83 o
   3   3  18       45.17       51.51     14.85 o
   4   3  18      124.39      144.55     25.15 o
  -9   4  18       41.92       54.02     19.66 o
  -8   4  18       17.30       12.14     12.78 o
  -7   4  18        3.55        4.00     10.86 o
  -6   4  18       52.69       53.85     14.07 o
  -5   4  18      250.61      276.84     24.55 o
  -4   4  18       80.14       69.99     16.27 o
  -3   4  18      129.45      124.11     19.48 o
  -2   4  18       15.75        8.91     10.11 o
  -1   4  18        0.56       -3.15      8.30 o
   0   4  18       24.00       27.71     11.58 o
   1   4  18        5.03       -5.87      8.91 o
   2   4  18        5.65        9.09     10.90 o
   3   4  18        8.88       11.91     11.53 o
  -9   5  18       22.72        8.95     14.70 o
  -8   5  18        3.21       -1.10     12.24 o
  -7   5  18       13.37       11.30     12.12 o
  -6   5  18        9.68       17.42     11.56 o
  -5   5  18       14.52       11.11      9.85 o
  -4   5  18        6.61        6.28     10.33 o
  -3   5  18       18.26       25.53     12.43 o
  -2   5  18        8.76        8.31     11.39 o
  -1   5  18        3.01        7.23     11.17 o
   0   5  18       10.09       14.32     11.01 o
   1   5  18        0.46       -2.51     10.21 o
   2   5  18       17.64       13.57     12.31 o
   3   5  18        0.00        4.84     13.53 o
  -8   6  18       50.84       68.70     17.84 o
  -7   6  18      107.61      137.90     21.95 o
  -6   6  18       22.86       23.86     12.30 o
  -5   6  18       28.87       34.47     12.24 o
  -4   6  18        5.28        5.64     10.09 o
  -3   6  18        4.34        0.96      9.87 o
  -2   6  18       48.92       30.51     13.01 o
  -1   6  18       70.80       73.07     17.02 o
   0   6  18       29.70       49.74     15.16 o
   1   6  18        4.18        0.60     11.39 o
   2   6  18        9.69       -2.00     11.11 o
   3   6  18        0.87        0.89     15.64 o
  -8   7  18        0.02        6.71     16.78 o
  -7   7  18        0.57       -2.15     11.22 o
  -6   7  18        2.76        0.79     11.40 o
  -5   7  18        1.24        8.19     10.48 o
  -4   7  18        0.33       -5.50      9.23 o
  -3   7  18       11.76        6.32     10.24 o
  -2   7  18        0.23       -3.61     10.24 o
  -1   7  18        5.13       -0.76     10.55 o
   0   7  18        7.80       12.76     12.83 o
   1   7  18       12.26       14.78     14.13 o
   2   7  18       15.90       11.79     13.26 o
  -8   8  18        0.00       -8.62     16.14 o
  -7   8  18        4.66       -2.06     12.22 o
  -6   8  18        0.20        5.34     13.34 o
  -5   8  18        0.30       -9.51     10.72 o
  -4   8  18        0.46       -3.34      9.68 o
  -3   8  18        5.63        7.49     10.72 o
  -2   8  18        7.92       13.93     11.12 o
  -1   8  18        0.24       -3.98     11.33 o
   0   8  18       35.88       22.26     13.92 o
   1   8  18        8.65        6.08     12.59 o
   2   8  18        1.31       -6.93     18.58 o
  -7   9  18        3.78       -5.09     18.55 o
  -6   9  18        0.23       -8.35     12.60 o
  -5   9  18        0.22        3.37     13.40 o
  -4   9  18        1.31       -5.42     12.32 o
  -3   9  18        1.59        5.51     11.12 o
  -2   9  18        0.62        2.50     10.72 o
  -1   9  18        0.18        3.92     11.70 o
   0   9  18       44.14       58.84     17.09 o
   1   9  18       18.96       25.05     14.54 o
  -6  10  18        5.70       10.75     19.22 o
  -5  10  18        3.05        0.69     13.42 o
  -4  10  18        6.48       -8.69     12.75 o
  -3  10  18        4.25        7.17     12.27 o
  -2  10  18       49.43       54.57     15.18 o
  -1  10  18       11.11       22.33     12.90 o
   0  10  18       32.55       24.33     17.13 o
  -5  11  18        4.56       -9.56     18.48 o
  -4  11  18        2.57        1.92     20.46 o
  -3  11  18        4.12       12.29     14.72 o
  -2  11  18        1.00        1.62     11.75 o
  -1  11  18       19.15       16.65     12.80 o
  -8   1  19        4.03        4.34     10.30 o
  -7   1  19        1.48        0.86     10.67 o
  -6   1  19        0.21       -2.43     10.29 o
  -5   1  19        8.68        5.00     10.63 o
  -4   1  19       12.50        2.60     10.06 o
  -3   1  19        1.42       -5.04      8.89 o
  -2   1  19        5.51        7.49     10.05 o
  -1   1  19        0.00       -0.12      8.99 o
   0   1  19       23.35       20.91     11.30 o
   1   1  19       17.93       32.30     12.77 o
   2   1  19       17.19       28.26     13.09 o
  -8   2  19        3.59       -0.80     10.47 o
  -7   2  19       40.17       33.20     13.38 o
  -6   2  19       52.41       45.75     14.08 o
  -5   2  19       27.41       19.63     11.73 o
  -4   2  19        8.12        7.44      9.99 o
  -3   2  19        0.95        3.14      9.72 o
  -2   2  19       24.58       27.42     11.37 o
  -1   2  19        4.93        3.45     10.22 o
   0   2  19       23.87       36.41     12.80 o
   1   2  19       14.05       16.94     11.43 o
   2   2  19       36.64       31.80     13.25 o
  -8   3  19        7.62       12.77     13.58 o
  -7   3  19       12.61       13.93     12.25 o
  -6   3  19       13.33        4.95     12.15 o
  -5   3  19        1.00       -2.06     10.75 o
  -4   3  19        4.89        3.14     10.30 o
  -3   3  19       22.28       16.16     11.04 o
  -2   3  19        1.87        2.00      9.36 o
  -1   3  19        0.00       -0.65      9.73 o
   0   3  19        2.64        5.64     10.00 o
   1   3  19       23.28       15.03     11.72 o
   2   3  19        0.70        0.43     13.25 o
  -8   4  19       26.07       32.99     16.95 o
  -7   4  19        2.87       -0.55     11.59 o
  -6   4  19       20.93       18.42     12.24 o
  -5   4  19       86.70       83.49     19.77 o
  -4   4  19       80.78       69.91     16.61 o
  -3   4  19      130.16      119.43     19.69 o
  -2   4  19       57.65       54.80     16.29 o
  -1   4  19       32.82       24.91     13.15 o
   0   4  19        0.06        4.43     11.06 o
   1   4  19       17.16       18.19     12.78 o
   2   4  19       56.56       67.01     22.43 o
  -7   5  19        4.14        4.23     12.79 o
  -6   5  19        3.07        5.56     11.98 o
  -5   5  19        2.13        3.93     13.04 o
  -4   5  19       26.74       35.01     14.59 o
  -3   5  19       24.09       38.31     14.62 o
  -2   5  19       15.49       12.67     12.83 o
  -1   5  19       31.77       30.39     14.15 o
   0   5  19       16.47       20.53     12.76 o
   1   5  19       49.78       42.22     15.50 o
   2   5  19        9.75       39.40     34.50 o
  -7   6  19       17.58       35.07     20.67 o
  -6   6  19        0.00       12.79     14.05 o
  -5   6  19       28.69       21.38     12.42 o
  -4   6  19       49.18       43.80     15.30 o
  -3   6  19       26.20       27.57     14.00 o
  -2   6  19        0.21      -10.25     10.25 o
  -1   6  19        9.47       12.36     12.23 o
   0   6  19       16.24       17.60     13.99 o
   1   6  19        0.03       -3.54     15.27 o
  -6   7  19       13.93       12.83     17.56 o
  -5   7  19       51.31       57.21     15.20 o
  -4   7  19        6.97        5.43     11.87 o
  -3   7  19       21.17       19.93     13.13 o
  -2   7  19        4.95        3.72     12.09 o
  -1   7  19       14.20       14.45     13.85 o
   0   7  19        8.34        9.70     13.96 o
   1   7  19        3.76       14.47     25.26 o
  -6   8  19        1.02       -5.59     19.47 o
  -5   8  19       15.23       14.34     16.97 o
  -4   8  19       13.79       25.96     13.09 o
  -3   8  19       32.97       16.15     12.98 o
  -2   8  19       21.20       19.32     14.41 o
  -1   8  19       19.76       21.23     14.59 o
   0   8  19       12.54        5.71     13.62 o
  -4   9  19        7.30        0.64     15.52 o
  -3   9  19        0.30        4.39     12.69 o
  -2   9  19        6.63        5.75     14.18 o
  -1   9  19        2.63        0.26     13.16 o
  -7   0  20        0.01      -14.81     14.81 o
  -6   0  20        2.86       12.66     17.28 o
  -5   0  20       19.34       16.86     17.21 o
  -4   0  20       20.45       33.61     22.24 o
  -3   0  20       41.74       51.82     20.51 o
  -2   0  20       10.77        3.24     14.61 o
  -1   0  20       47.81       29.27     18.01 o
   0   0  20        9.62        9.91     27.49 o
  -7   1  20        4.69        7.48     12.05 o
  -6   1  20        2.21       -2.41     11.13 o
  -5   1  20        7.71        4.43     11.42 o
  -4   1  20        1.03        8.46     12.41 o
  -3   1  20       23.70       15.23     12.87 o
  -2   1  20        0.15       10.83     10.65 o
  -1   1  20        6.80        5.80     11.06 o
   0   1  20       14.24        8.42     20.44 o
  -7   2  20        2.68       -0.82     16.78 o
  -6   2  20        9.70        1.74     12.90 o
  -5   2  20        0.07        7.70     12.18 o
  -4   2  20        7.97       16.55     12.94 o
  -3   2  20        3.25       -1.30     11.55 o
  -2   2  20       23.53       19.93     12.22 o
  -1   2  20       31.17       31.27     13.06 o
   0   2  20        4.46       -7.36     17.65 o
  -6   3  20        2.65        0.26     12.62 o
  -5   3  20        0.63        6.93     14.30 o
  -4   3  20        4.32        3.58     12.10 o
  -3   3  20        0.48        2.78     11.81 o
  -2   3  20        3.02        5.01     12.57 o
  -1   3  20        3.98        5.10     13.80 o
   0   3  20        8.71        3.00     27.94 o
  -6   4  20        6.42       10.06     17.37 o
  -5   4  20       50.13       40.22     20.70 o
  -4   4  20       48.50       36.74     14.76 o
  -3   4  20       16.54       15.19     13.17 o
  -2   4  20        8.71       12.13     14.44 o
  -1   4  20       11.27       -4.98     14.61 o
   0   4  20        0.17       -2.89     26.15 o
  -5   5  20       21.03        7.21     17.35 o
  -4   5  20        3.37       -1.49     13.69 o
  -3   5  20        1.38        6.35     13.91 o
  -2   5  20        7.96        8.09     14.23 o
  -1   5  20        1.66       -1.56     25.38 o
  -4   6  20       25.85       32.49     16.92 o
  -3   6  20        9.68       24.76     16.21 o
  -2   6  20       25.61       18.74     15.36 o
 
